# Supplementary material for: Molecular network analysis of human microRNA targetome: from cancers to Alzheimer’s disease
Source: BioData Min. 2012 Oct 3;5:17. doi: 10.1186/1756-0381-5-17 (PMC3492042; doi:10.1186/1756-0381-5-17)
Supplement: Additional file 1 — Table S1. The list of 128 target mRNAs for upregulated miRNAs in ATL cells. [file 1756-0381-5-17-S1.xls]

## Sheet: SupTab1
Supplementary Table 1. The list of 128 target mRNAs for upregulated miRNAs in ATL cells
Entrez Gene ID	Gene Symbol	UniGene Leukemia TPM	MicroRNA Name	PubMed ID
133	ADM	10	hsa-miR-451	21122348
9590	AKAP12	10	hsa-miR-183	20979053
207	AKT1	127	hsa-miR-183, hsa-miR-451	20816946, 21329503, 21358675, 21147878
85365	ALG2	31	hsa-miR-144-5p	18006822
23600	AMACR	63	hsa-miR-183	19047896
283	ANG	31	hsa-miR-451	21375772
286	ANK1	42	hsa-miR-144-5p, hsa-miR-451	20656931
1173	AP2M1	603	hsa-miR-451	20065103
324	APC	42	hsa-miR-183	19047896
81873	ARPC5L	42	hsa-miR-451	20065103
6310	ATXN1	95	hsa-miR-144-5p	20451302
596	BCL2	105	hsa-miR-451	20816946
332	BIRC5	169	hsa-miR-183	19047896
8945	BTRC	10	hsa-miR-183	19647510, 19647520
759	CA1	31	hsa-miR-183	19711202
51719	CAB39	42	hsa-miR-451	20227367
595	CCND1	21	hsa-miR-183	21375733
894	CCND2	63	hsa-miR-144-5p	21128228
945	CD33	63	hsa-miR-144-5p, hsa-miR-451	20656931
1019	CDK4	127	hsa-miR-144-5p	18006822
1029	CDKN2A	42	hsa-miR-144-5p	19396864
1108	CHD4	95	hsa-miR-451	20065103
1182	CLCN3	84	hsa-miR-144-5p	18006822
1351	COX8A	95	hsa-miR-183, hsa-miR-451	19676045, 20508945
1499	CTNNB1	95	hsa-miR-183	19047896
11218	DDX20	21	hsa-miR-183	12554860
1655	DDX5	433	hsa-miR-451	20065103
54487	DGCR8	31	hsa-miR-144-5p	19347935
23405	DICER1	52	hsa-miR-144-5p, hsa-miR-183, hsa-miR-451	18645025, 19347935, 19389351, 20110569, 20424607, 20448148, 20699384, 21088485, 21360794
55715	DOK4	21	hsa-miR-183	21375733
1958	EGR1	105	hsa-miR-183	21118966, 21375733
27161	EIF2C2	42	hsa-miR-183, hsa-miR-451	12554860, 19647520, 20424607, 20448148, 20699384, 21088485
133121	ENPP6	31	hsa-miR-144-5p	20035504
1969	EPHA2	21	hsa-miR-451	20956972
2064	ERBB2	21	hsa-miR-183	20858276, 21375733
7430	EZR	190	hsa-miR-183	18840437, 20858276
2260	FGFR1	52	hsa-miR-451	20065103
2322	FLT3	10	hsa-miR-144-5p, hsa-miR-451	20656931
2354	FOSB	63	hsa-miR-451	20065103
2308	FOXO1	95	hsa-miR-183	20028871
2309	FOXO3	21	hsa-miR-451	20679398
2475	FRAP1	190	hsa-miR-451	20647762
6624	FSCN1	232	hsa-miR-183	19699278
2551	GABPA	31	hsa-miR-144-5p	20709907
2623	GATA1	42	hsa-miR-144-5p, hsa-miR-451	18303114
2624	GATA2	21	hsa-miR-144-5p, hsa-miR-451	18849488
2625	GATA3	63	hsa-miR-144-5p, hsa-miR-451	20656931
50628	GEMIN4	42	hsa-miR-183	12554860
2672	GFI1	63	hsa-miR-183	18427387
2885	GRB2	84	hsa-miR-183	18511500
3043	HBB	2265	hsa-miR-144-5p	18941117
55363	HEMGN	42	hsa-miR-144-5p, hsa-miR-451	20656931
3082	HGF	63	hsa-miR-144-5p	19396864
3145	HMBS	105	hsa-miR-144-5p, hsa-miR-451	19254693
3162	HMOX1	42	hsa-miR-183	21147878
10642	IGF2BP1	21	hsa-miR-183	19647510, 19647520
3636	INPPL1	158	hsa-miR-451	20065103
51135	IRAK4	31	hsa-miR-144-5p	18006822
3688	ITGB1	84	hsa-miR-183	19940135
3717	JAK2	52	hsa-miR-183, hsa-miR-451	17976518, 17976522
3725	JUN	127	hsa-miR-144-5p	19396864
3796	KIF2A	127	hsa-miR-183	19940135
4254	KITLG	21	hsa-miR-183	19647520
3845	KRAS	84	hsa-miR-144-5p, hsa-miR-183	19047896, 21285251
9516	LITAF	190	hsa-miR-451	20956972
5604	MAP2K1	31	hsa-miR-451	20065103
1326	MAP3K8	10	hsa-miR-144-5p	18006822
5601	MAPK9	52	hsa-miR-451	20065103
8930	MBD4	95	hsa-miR-451	20065103
5469	MED1	74	hsa-miR-451	20065103
4282	MIF	211	hsa-miR-451	19318487
4292	MLH1	63	hsa-miR-183	19047896
4300	MLLT3	10	hsa-miR-144-5p, hsa-miR-451	20656931
4318	MMP9	1111	hsa-miR-451	20816946
4436	MSH2	42	hsa-miR-183	19047896
2956	MSH6	42	hsa-miR-183	19047896
4602	MYB	116	hsa-miR-183	17976522
4609	MYC	264	hsa-miR-144-5p	21285251
51168	MYO15A	10	hsa-miR-183	20739942
23054	NCOA6	84	hsa-miR-451	20065103
4771	NF2	10	hsa-miR-144-5p	19396864
4781	NFIB	10	hsa-miR-183	21375733
4817	NIT1	105	hsa-miR-451	20065103
4864	NPC1	31	hsa-miR-183	20406893
8204	NRIP1	10	hsa-miR-183	21375733
10280	OPRS1	21	hsa-miR-451	20065103
27250	PDCD4	158	hsa-miR-183	20602797
5266	PI3	42	hsa-miR-183	21147878
8554	PIAS1	63	hsa-miR-451	20065103
5290	PIK3CA	21	hsa-miR-183, hsa-miR-451	19047896, 20728239, 20816946
5324	PLAG1	10	hsa-miR-144-5p	19347935
10714	POLD3	42	hsa-miR-144-5p	19347935
5562	PRKAA1	74	hsa-miR-451	20227367, 20647762
8842	PROM1	10	hsa-miR-451	18765229
5728	PTEN	116	hsa-miR-144-5p, hsa-miR-183, hsa-miR-451	18704095, 20956972, 21049042, 21118966
5742	PTGS1	21	hsa-miR-144-5p	18006822
51552	RAB14	74	hsa-miR-451	21358675
4218	RAB8A	84	hsa-miR-451	17588470
5921	RASA1	116	hsa-miR-183, hsa-miR-451	18511500, 20065103
5925	RB1	21	hsa-miR-144-5p	21049042
5962	RDX	21	hsa-miR-183	20186779, 20739942
29102	RNASEN	63	hsa-miR-144-5p, hsa-miR-451	19347935, 20424607, 20699384, 21088485
55599	RNPC3	42	hsa-miR-183	12554860
6279	S100A8	624	hsa-miR-451	19318487
6280	S100A9	232	hsa-miR-451	19318487
6427	SFRS2	296	hsa-miR-183	19711202
4088	SMAD3	31	hsa-miR-451	18765229
6591	SNAI2	10	hsa-miR-144-5p	21285251
6662	SOX9	10	hsa-miR-144-5p	21288128
6696	SPP1	137	hsa-miR-451	21375772
10534	SSSCA1	42	hsa-miR-451	20816946
6794	STK11	63	hsa-miR-451	20227367, 20647762
3925	STMN1	688	hsa-miR-183	12554860
6881	TAF10	52	hsa-miR-451	20065103
6886	TAL1	31	hsa-miR-144-5p, hsa-miR-451	20656931
23158	TBC1D9	95	hsa-miR-451	18619946
7072	TIA1	63	hsa-miR-183	19699278
1678	TIMM8A	95	hsa-miR-451	20145181, 21329503
7099	TLR4	21	hsa-miR-144-5p	21266501
117531	TMC1	10	hsa-miR-183	20739942
7124	TNF	95	hsa-miR-183	19572984
8743	TNFSF10	21	hsa-miR-144-5p	18006822
7157	TP53	84	hsa-miR-183	19047896
7291	TWIST1	21	hsa-miR-144-5p, hsa-miR-183	20406893, 21285251
7422	VEGFA	63	hsa-miR-451	21375772
7490	WT1	10	hsa-miR-144-5p, hsa-miR-451	20656931
6935	ZEB1	52	hsa-miR-144-5p, hsa-miR-183	19935649, 21285251
9839	ZEB2	158	hsa-miR-144-5p	21285251
The set of validated targets for miRNAs upregulated in ATL cells (GSE31629) were identified by seraching them on miRWalk. The expression of target genes in leukemia was verified by analyzing them on UniGene. They are listed with Entrez Gene ID, Gene Symbol, UniGene Leukemia EST transcripts per million (TPM), and PubMed ID.
