# Supplementary material for: Molecular network analysis of human microRNA targetome: from cancers to Alzheimer’s disease
Source: BioData Min. 2012 Oct 3;5:17. doi: 10.1186/1756-0381-5-17 (PMC3492042; doi:10.1186/1756-0381-5-17)
Supplement: Additional file 2 — Table S2. The list of 932 target mRNAs for downregulated miRNAs in ATL cells. [file 1756-0381-5-17-S2.xls]

## Sheet: SupTab2
Supplementary Table 2. The list of 932 target mRNAs for downregulated miRNAs in ATL cells
Entrez Gene ID	Gene Symbol	UniGene Leukemia TPM	MicroRNA Name	Pubmed ID
57552	AADACL1	10	hsa-let-7b	18668040
80755	AARSD1	52	hsa-let-7b	18668040
4363	ABCC1	116	hsa-miR-222	20099276
10061	ABCF2	63	hsa-let-7b	18668040
55347	ABHD10	31	hsa-let-7b	18668040
83451	ABHD11	31	hsa-let-7b	18668040
25	ABL1	42	hsa-miR-328	20211135
1636	ACE	31	hsa-miR-222	21035445
11332	ACOT7	127	hsa-miR-99a	20484036
53	ACP2	74	hsa-let-7b	18668040
71	ACTG1	2032	hsa-let-7b, hsa-let-7e	15131085
79602	ADIPOR2	31	hsa-let-7b	15806104
133	ADM	10	hsa-miR-181a	21122348
83440	ADPGK	95	hsa-let-7b	18668040
159	ADSS	137	hsa-let-7b	18668040
174	AFP	179	hsa-miR-181a, hsa-miR-181c, hsa-miR-215	19585654, 20815808
375790	AGRN	10	hsa-let-7b	18668040
10598	AHSA1	105	hsa-miR-125a-5p, hsa-miR-125b, hsa-miR-146b-5p	21060679
10270	AKAP8	63	hsa-let-7b	18668040
207	AKT1	127	hsa-let-7b, hsa-let-7c, hsa-let-7e, hsa-miR-17, hsa-miR-26a, hsa-miR-99a, hsa-miR-99b, hsa-miR-125a-5p, hsa-miR-125b, hsa-miR-181c, hsa-miR-222,	18199536, 18649363, 19074548, 19401561, 19487573, 19528081, 19699171, 20080666, 20103675, 20198336, 20504959, 20857258
84335	AKT1S1	95	hsa-let-7e	21376023
211	ALAS1	211	hsa-miR-181a, hsa-miR-181c	19440340
214	ALCAM	10	hsa-miR-215	21119604
216	ALDH1A1	158	hsa-let-7b, hsa-let-7c, hsa-let-7e	21045151, 21292542
85365	ALG2	31	hsa-let-7c	18006822
23600	AMACR	63	hsa-let-7b, hsa-let-7c, hsa-let-7e	19431195, 21365266
347902	AMIGO2	21	hsa-let-7b	18668040
283	ANG	31	hsa-miR-222	21310411
51479	ANKFY1	63	hsa-let-7b	18668040
54443	ANLN	52	hsa-miR-222	19956200
10541	ANP32B	52	hsa-let-7b	18668040
290	ANPEP	137	hsa-let-7b	18668040
302	ANXA2	613	hsa-let-7b	18668040
160	AP2A1	21	hsa-let-7b	18668040
8546	AP3B1	42	hsa-let-7b	18668040
8943	AP3D1	31	hsa-let-7b	18668040
324	APC	42	hsa-miR-17, hsa-miR-125a-5p, hsa-miR-148b	19136465, 19701500, 21068402
348	APOE	10	hsa-miR-215	20393144
372	ARCN1	74	hsa-let-7c	21037022
23647	ARFIP2	31	hsa-let-7b	18668040
396	ARHGDIA	243	hsa-let-7b, hsa-miR-151-3p	18668040, 20305651
9138	ARHGEF1	243	hsa-miR-17	20406979
8289	ARID1A	211	hsa-let-7b	18668040
196528	ARID2	21	hsa-let-7b	18668040
10425	ARIH2	116	hsa-let-7c, hsa-miR-222	20018759
402	ARL2	63	hsa-let-7b	18668040
221079	ARL5B	21	hsa-let-7b	18668040
57561	ARRDC3	21	hsa-miR-125b	20306291
51593	ARS2	211	hsa-let-7b, hsa-let-7c	19632182
27163	ASAHL	52	hsa-let-7b	19389023
9070	ASH2L	105	hsa-let-7b	18668040
83858	ATAD3B	21	hsa-let-7b	18668040
466	ATF1	31	hsa-miR-125a-5p, hsa-miR-423-5p	19950226
1386	ATF2	10	hsa-miR-17	20003307
22926	ATF6	95	hsa-miR-222	19956200
64422	ATG3	74	hsa-let-7b	18668040
79065	ATG9A	42	hsa-let-7b	18668040
472	ATM	31	hsa-miR-17, hsa-miR-125a-5p, hsa-miR-17, hsa-miR-181a, hsa-miR-181c, hsa-miR-423-5p	18674748, 19477219, 19950226, 20145152, 21102523, 21274007
1822	ATN1	21	hsa-let-7b, hsa-let-7c, hsa-let-7e	18083101
488	ATP2A2	74	hsa-let-7b	18668040
535	ATP6V0A1	137	hsa-let-7b	18668040
526	ATP6V1B2	116	hsa-let-7b, hsa-let-7c, hsa-let-7e	20144220
528	ATP6V1C1	31	hsa-let-7b	18668040
9296	ATP6V1F	95	hsa-let-7b	18668040
545	ATR	21	hsa-miR-222	20203269
546	ATRX	31	hsa-let-7b	18668040
6790	AURKA	21	hsa-miR-17	20300951
9212	AURKB	9212	hsa-let-7b	18668040
8705	B3GALT4	21	hsa-miR-125b	18056640
23621	BACE1	10	hsa-miR-328	18986979, 20375468
8314	BAP1	42	hsa-miR-125a-5p, hsa-miR-423-5p	19950226
10409	BASP1	455	hsa-let-7b, hsa-let-7c, hsa-let-7e	19342589
7916	BAT2	381	hsa-let-7b	18668040
581	BAX	10	hsa-miR-31-3p, hsa-miR-31-5p, hsa-miR-181a, hsa-miR-31-5p	20021821, 20145152, 21293479
11176	BAZ2A	275	hsa-let-7c	19372056
594	BCKDHB	95	hsa-let-7b	18668040
596	BCL2	105	hsa-let-7b, hsa-let-7c, hsa-let-7e, hsa-miR-17, hsa-miR-125a-5p, hsa-miR-125b, hsa-miR-146b-5p, hsa-miR-151-3p, hsa-miR-181a, hsa-miR-181c, hsa-miR-222	16784027, 17260024, 17344418, 17707831, 17877811, 17891175, 17894887, 17962954, 18941111, 19284987, 19347736, 19666108, 19811318, 20021821, 20049626, 20162574, 20204284, 20347499, 20428827, 20460378, 20643754, 20693279, 21130495, 21143953, 21274007, 21309633
598	BCL2L1	31	hsa-let-7b, hsa-let-7c, hsa-let-7e	20347499
10018	BCL2L11	63	hsa-miR-17, hsa-miR-125a-5p, hsa-miR-181a, hsa-miR-181c, hsa-miR-222	16331254, 18327259, 18329372, 18493594, 18728182, 18941111, 19136465, 19438724, 19486339, 19811318, 20550935, 20841506, 21239610
604	BCL6	190	hsa-let-7b, hsa-let-7c, hsa-let-7e, hsa-miR-222	19956200, 20966935
605	BCL7A	116	hsa-let-7b	18026111
613	BCR	95	hsa-miR-17, hsa-miR-151-3p, hsa-miR-151-5p, hsa-miR-181a, hsa-miR-181c, hsa-miR-328	17284533, 19074828, 20211135, 20693279
7439	BEST1	42	hsa-miR-146b-5p	20524934
10282	BET1	137	hsa-let-7b	18668040
27319	BHLHB5	10	hsa-miR-26a, hsa-miR-148b	21285947
55909	BIN3	95	hsa-miR-31-3p, hsa-miR-31-5p, hsa-miR-222	20795863
330	BIRC3	52	hsa-let-7b, hsa-let-7c, hsa-let-7e, hsa-miR-125b	18199536
90427	BMF	63	hsa-miR-125b	19471102, 21118986
650	BMP2	10	hsa-miR-17, hsa-miR-26a, hsa-miR-125b	20306291, 20845893, 21145505
659	BMPR2	63	hsa-miR-17	19390056
660	BMX	10	hsa-miR-222	19464057
665	BNIP3L	137	hsa-let-7c, hsa-miR-222	20018759
8315	BRAP	10	hsa-let-7c, hsa-miR-222	20018759
672	BRCA1	10	hsa-let-7b, hsa-let-7c, hsa-let-7e, hsa-miR-17, hsa-miR-125a-5p, hsa-miR-125b, hsa-miR-146b-5p, hsa-miR-222, hsa-miR-423-5p	18660546, 19048628, 19950226, 20167074, 20647319, 20676756, 20810544
675	BRCA2	42	hsa-let-7b, hsa-let-7c, hsa-let-7e, hsa-miR-17, hsa-miR-125a-5p, hsa-miR-146b-5p, hsa-miR-423-5p	18660546, 19950226, 20647319, 20676756, 20810544
25855	BRMS1	52	hsa-miR-146b-5p	19190326, 19585508
27154	BRPF3	95	hsa-let-7b	18668040
55717	BRWD2	52	hsa-let-7b	18668040
695	BTK	84	hsa-miR-222	19464057
119504	C10orf104	158	hsa-miR-125b	18056640
84981	C17orf91	10	hsa-let-7b, hsa-let-7c, hsa-let-7e	21057539
10438	C1D	127	hsa-let-7b	18668040
55924	C1orf183	10	hsa-miR-26a, hsa-miR-423-5p	19851984
708	C1QBP	222	hsa-let-7b	15806104
728	C5AR1	52	hsa-let-7c	21368058
79969	C6orf134	10	hsa-let-7b, hsa-let-7e	15131085
768	CA9	31	hsa-miR-17	20964835
782	CACNB1	21	hsa-miR-328	21098446
10241	CALCOCO2	74	hsa-let-7b	18668040
55832	CAND1	31	hsa-let-7b	18668040
10487	CAP1	613	hsa-miR-125b	18056640, 19414119
822	CAPG	105	hsa-let-7b	18668040
23589	CARHSP1	137	hsa-let-7b	18668040
833	CARS	116	hsa-miR-125b, hsa-miR-181a	19033646, 20306291
836	CASP3	116	hsa-miR-181a	21274007
839	CASP6	10	hsa-miR-125b	18056640
840	CASP7	31	hsa-miR-125b	18056640
865	CBFB	95	hsa-let-7b	18668040
875	CBS	31	hsa-let-7b, hsa-let-7c, hsa-let-7e	19431195
23492	CBX7	31	hsa-miR-125b	18056640
6346	CCL1	10	hsa-miR-17	19734348
6360	CCL16	10	hsa-miR-31-3p, hsa-miR-31-5p	20479124
6347	CCL2	10	hsa-miR-222	21310411
6352	CCL5	74	hsa-miR-125a-5p, hsa-miR-146b-5p	18390754, 19786024, 20589685
890	CCNA2	127	hsa-let-7b, hsa-let-7c, hsa-let-7e	18379589
595	CCND1	21	hsa-let-7b, hsa-let-7c, hsa-let-7e, hsa-miR-17, hsa-miR-26a, hsa-miR-99a, hsa-miR-99b, hsa-miR-125a-5p, hsa-miR-125b, hsa-miR-146b-5p	17616664, 18379589, 18695042, 19074548, 19477219, 19823025, 19854872, 19956384, 20133835, 20406904, 20470752, 21183868, 21199804, 21266476, 21375733
894	CCND2	63	hsa-let-7b, hsa-let-7c, hsa-let-7e, hsa-miR-26a	19524505, 20418948
9134	CCNE2	52	hsa-miR-26a, hsa-miR-222	19524505, 19956200
899	CCNF	31	hsa-miR-222	19956200
900	CCNG1	116	hsa-let-7b, hsa-let-7c, hsa-let-7e	17616664
905	CCNT2	10	hsa-let-7b, hsa-let-7e	15131085
1236	CCR7	52	hsa-miR-125a-5p	19819280
10575	CCT4	63	hsa-miR-31-3p, hsa-miR-31-5p	21293479
930	CD19	201	hsa-miR-17, hsa-miR-181a	17934639, 19033646
914	CD2	31	hsa-miR-125a-5p	19608752
940	CD28	10	hsa-miR-17	20148420
948	CD36	84	hsa-miR-181a, hsa-miR-181c	17379065
920	CD4	179	hsa-miR-17, hsa-miR-31-3p, hsa-miR-31-5p, hsa-miR-125a-5p, hsa-miR-181a, hsa-miR-181c, hsa-miR-222	17344418, 18974849, 19608752, 20148420, 20427269, 20448109, 20822813, 21112091, 21191665
958	CD40	21	hsa-miR-26a	20485376
960	CD44	211	hsa-miR-328	18560585
4179	CD46	127	hsa-let-7b, hsa-let-7c, hsa-let-7e	20133835
961	CD47	95	hsa-miR-17	19952055
921	CD5	84	hsa-miR-17	19690137
968	CD68	42	hsa-miR-146b-5p	18438844
969	CD69	63	hsa-miR-181a	17344418
973	CD79A	42	hsa-miR-146b-5p	18438844
9308	CD83	52	hsa-miR-125a-5p	19819280
942	CD86	31	hsa-miR-125a-5p	19819280
928	CD9	42	hsa-miR-181c	19482995
8556	CDC14A	21	hsa-miR-222	19956200
993	CDC25A	21	hsa-let-7b, hsa-let-7c, hsa-let-7e, hsa-miR-222	17699775, 18026111, 19956200, 20876843
997	CDC34	31	hsa-let-7b, hsa-let-7c, hsa-let-7e	19126550, 20876843, 21252116
998	CDC42	254	hsa-miR-151-3p, hsa-miR-151-5p	20305651, 20812359
990	CDC6	42	hsa-miR-26a	18713946
79577	CDC73	31	hsa-miR-222	19926710
10423	CDIPT	84	hsa-let-7b	18668040
1017	CDK2	21	hsa-miR-222	19153141
1019	CDK4	127	hsa-let-7c, hsa-miR-26a	18006822, 20080666, 21199804
51654	CDK5RAP1	63	hsa-let-7b	18668040
80279	CDK5RAP3	317	hsa-let-7b	18668040
1021	CDK6	158	hsa-let-7b, hsa-let-7c, hsa-let-7e, hsa-miR-26a, hsa-miR-125b	17699775, 19414119, 19688090, 20876843, 21199804
1024	CDK8	10	hsa-miR-26a	18713946
1026	CDKN1A	74	hsa-let-7b, hsa-let-7c, hsa-let-7e, hsa-miR-17, hsa-miR-26a, hsa-miR-125a-5p, hsa-miR-125b, hsa-miR-146b-5p, hsa-miR-181a, hsa-miR-215, hsa-miR-222, hsa-miR-423-5p	18212054, 18493594, 18798260, 18810376, 18941111, 19074875, 19153141, 19660235, 19782699, 19818775, 19950226, 19956200, 19956384, 20089119, 20101223, 20190813, 20406979, 20647341, 20652617, 20827722, 20851997, 20878079, 21118985, 21199804, 21274007
1027	CDKN1B	21	hsa-miR-17, hsa-miR-181a, hsa-miR-181c, hsa-miR-222	17569667, 17586726, 17627278, 17721077, 17914108, 18246122, 18417445, 18708351, 19107213, 19109175, 19150885, 19153141, 19221487, 19264608, 19273599, 19351827, 19351832, 19424584, 19926710, 19953484, 20145152, 20190559, 20492666, 20624000, 20818387, 20822813, 21109963
1028	CDKN1C	21	hsa-miR-17, hsa-miR-222	18413744, 19150885, 19153141, 19589872, 19660235, 20417062, 20428775, 20618998, 21226887
1029	CDKN2A	42	hsa-let-7b, hsa-let-7c, hsa-let-7e, hsa-miR-17, hsa-miR-26a, hsa-miR-31-3p, hsa-miR-31-5p, hsa-miR-99a, hsa-miR-125b, hsa-miR-423-5p	17674361, 18719372, 18765795, 18957199, 19217096, 19396864, 19477219, 20081371, 20179198, 20347935, 20652617, 21199804, 21292160,
1030	CDKN2B	10	hsa-miR-31-3p, hsa-miR-31-5p	19687264
1031	CDKN2C	158	hsa-miR-17	19196975
1032	CDKN2D	359	hsa-let-7b, hsa-let-7c, hsa-let-7e, hsa-miR-31-3p, hsa-miR-31-5p, hsa-miR-125a-5p, hsa-miR-125b	16227573, 18957199, 20081371
1045	CDX2	10	hsa-miR-181c, hsa-miR-181a	19585654
1051	CEBPB	31	hsa-let-7b, hsa-let-7e, hsa-miR-17, hsa-miR-125b	18668040, 20003307, 20806079
1054	CEBPG	105	hsa-miR-125b	18056640
10153	CEBPZ	52	hsa-let-7b, hsa-let-7c, hsa-let-7e	20425795
116986	CENTG1	21	hsa-miR-26a	20080666
55722	CEP72	31	hsa-let-7b	18668040
1105	CHD1	31	hsa-let-7b	18668040
1111	CHEK1	52	hsa-miR-222	19956200
55743	CHFR	63	hsa-miR-26a	20831567
27243	CHMP2A	21	hsa-let-7b	18668040
26973	CHORDC1	137	hsa-let-7b	18668040
8646	CHRD	137	hsa-miR-26a, hsa-miR-423-5p	18573151
113189	CHST14	10	hsa-miR-17	18429962
10519	CIB1	10	hsa-miR-26a, hsa-miR-222	19153141, 20652617, 21226887
1154	CISH	42	hsa-let-7b, hsa-let-7c, hsa-let-7e, hsa-miR-181a	19592657, 20486857, 21274007
10970	CKAP4	84	hsa-let-7b, hsa-let-7c, hsa-let-7e, hsa-miR-17, hsa-miR-125b	19608627, 20485546, 21373745
1182	CLCN3	84	hsa-let-7c	18006822
9076	CLDN1	10	hsa-let-7b	18668040
23601	CLEC5A	211	hsa-let-7b, hsa-let-7c, hsa-let-7e	20091141
1191	CLU	201	hsa-miR-125b	18056640
1266	CNN3	31	hsa-let-7b, hsa-let-7c, hsa-let-7e	20144220
1267	CNP	116	hsa-miR-17	20504959
8161	COIL	10	hsa-let-7b	18668040
1277	COL1A1	31	hsa-let-7b, hsa-let-7c, hsa-let-7e, hsa-miR-26a, hsa-miR-215	17360662, 19342382
1278	COL1A2	63	hsa-miR-215	17360662
1284	COL4A2	63	hsa-let-7b, hsa-let-7c, hsa-let-7e, hsa-miR-26a	19342382
29099	COMMD9	74	hsa-let-7b	18668040
1311	COMP	10	hsa-miR-26a, hsa-miR-423-5p	18573151
11151	CORO1A	709	hsa-miR-222	18413744, 19153141
23603	CORO1C	31	hsa-let-7b	18668040
1351	COX8A	95	hsa-let-7b, hsa-let-7c, hsa-let-7e, hsa-miR-17, hsa-miR-26a, hsa-miR-31-3p, hsa-miR-31-5p, hsa-miR-99a, hsa-miR-125a-5p, hsa-miR-125b, hsa-miR-181a, hsa-miR-222, hsa-miR-423-5p	15172979, 15723655, 18812439, 19551852, 19676045, 19950226, 20068076, 20508945, 21102586, 21220470, 21255804, 21350005
132864	CPEB2	10	hsa-miR-26a	20660482
80315	CPEB4	42	hsa-miR-26a	20660482
144402	CPNE8	21	hsa-let-7b	18668040
1371	CPOX	42	hsa-let-7b	18668040
1385	CREB1	105	hsa-let-7c, hsa-miR-17, hsa-miR-26a, hsa-miR-99a, hsa-miR-99b, hsa-miR-125a-5p, hsa-miR-125b	19074548, 19608742, 19897480, 20003307
58487	CREBZF	201	hsa-let-7c, hsa-miR-222	20018759
51232	CRIM1	10	hsa-miR-17	21067317
51380	CSAD	31	hsa-let-7b, hsa-let-7c, hsa-let-7e	12798299
1435	CSF1	10	hsa-let-7e, hsa-miR-17, hsa-miR-26a, hsa-miR-125b	14697198, 17589498, 18823650
1445	CSK	296	hsa-miR-222	19464057
1453	CSNK1D	148	hsa-let-7b	18668040
1465	CSRP1	84	hsa-let-7b	18668040
10106	CTDSP2	201	hsa-miR-26a	19809479
1490	CTGF	31	hsa-miR-17, hsa-miR-26a, hsa-miR-215, hsa-miR-125a-5p	16331254, 16878133, 18713946, 20393144
1499	CTNNB1	95	hsa-let-7b, hsa-miR-125a-5p	18668040, 19701500, 20937217
56998	CTNNBIP1	31	hsa-let-7b, hsa-let-7c, hsa-let-7e, hsa-miR-26a	19342382
1075	CTSC	169	hsa-let-7b	18668040
1509	CTSD	370	hsa-miR-125a-5p, hsa-miR-423-5p	19950226
8450	CUL4B	158	hsa-let-7b	18668040
6387	CXCL12	10	hsa-miR-26a	14697198
7852	CXCR4	275	hsa-miR-17	18647411
1536	CYBB	285	hsa-miR-17	19155294
54205	CYCS	2243	hsa-let-7b, hsa-let-7c, hsa-let-7e, hsa-miR-146b-5p	18798260
26999	CYFIP2	359	hsa-let-7b, hsa-let-7c, hsa-let-7e	21252116
1540	CYLD	42	hsa-let-7b, hsa-let-7c, hsa-let-7e	20797623
1588	CYP19A1	10	hsa-miR-17	18429962
1595	CYP51A1	31	hsa-let-7b	18668040
10238	DCAF7	127	hsa-let-7b	18668040
10671	DCTN6	31	hsa-miR-181a, hsa-miR-222	18417445, 19107213, 19273599
1649	DDIT3	42	hsa-let-7b, hsa-let-7e, hsa-miR-125b	20806079
54541	DDIT4	105	hsa-let-7c, hsa-miR-222	20018759
11218	DDX20	21	hsa-let-7b, hsa-miR-17, hsa-miR-26a, hsa-miR-95, hsa-miR-99a, hsa-miR-181a, hsa-miR-423-5p	11914277, 12554860, 14970384, 19138993, 20585341, 20732906
1656	DDX6	84	hsa-let-7b, hsa-let-7c, hsa-let-7e	16756390, 19710908
79139	DERL1	74	hsa-let-7b, hsa-let-7c, hsa-let-7e	19342589
54487	DGCR8	31	hsa-let-7b, hsa-let-7c, hsa-let-7e, hsa-miR-17, hsa-miR-26a, hsa-miR-151-3p, hsa-miR-151-5p, hsa-miR-181a, hsa-miR-181c, hsa-miR-423-5p	15531879, 16906129, 19138993, 19440340, 19851984, 20054295, 20116252, 20485546, 20585341, 20732906, 20847043, 21319996
79947	DHDDS	52	hsa-let-7c, hsa-miR-99a, hsa-miR-125b	17674361
79665	DHX40	21	hsa-let-7b	18668040
90957	DHX57	10	hsa-let-7b	18668040
23405	DICER1	52	hsa-let-7b, hsa-let-7c, hsa-let-7e, hsa-miR-17, hsa-miR-26a, hsa-miR-99a, hsa-miR-99b, hsa-miR-125a-5p, hsa-miR-125b, hsa-miR-146b-5p, hsa-miR-148b, hsa-miR-151-3p, hsa-miR-151-5p, hsa-miR-181a, hsa-miR-181c, hsa-miR-222, hsa-miR-328, hsa-miR-423-5p, hsa-miR-571	12154197, 12411504, 14602919, 15531879, 15723655, 16397794, 16505370, 16756390, 16971455, 17437991, 17540974, 17599088, 17721077, 18068232, 18320056, 18367718, 18398510, 18604195, 18700235, 18723136, 18812516, 18832437, 18951094, 19011087, 19138993, 19416898, 19424061, 19440340, 19446450, 19492978, 19520829, 19528081, 19571573, 19703396, 19713957, 19804757, 19843843, 19851984, 19898466, 19995741,…
84925	DIRC2	63	hsa-miR-17	20964835
22943	DKK1	10	hsa-miR-31-3p, hsa-miR-31-5p	21048943
28514	DLL1	10	hsa-miR-26a	14697198
1760	DMPK	10	hsa-miR-181a, hsa-miR-181c	20487562
9988	DMTF1	42	hsa-let-7b, hsa-let-7e	15131085
3337	DNAJB1	116	hsa-let-7b	18668040
11080	DNAJB4	10	hsa-let-7b	18668040
131118	DNAJC19	84	hsa-let-7b	18668040
1786	DNMT1	95	hsa-let-7b, hsa-let-7c, hsa-let-7e, hsa-miR-148b	17308078, 18314617
1788	DNMT3A	52	hsa-miR-17	20643754
1789	DNMT3B	10	hsa-let-7b, hsa-let-7c, hsa-let-7e	17308078
80005	DOCK5	42	hsa-let-7b	18668040
85440	DOCK7	10	hsa-let-7b	18668040
55715	DOK4	21	hsa-miR-125b	21375733
29952	DPP7	84	hsa-let-7b	18668040
1829	DSG2	52	hsa-let-7b	18668040
1832	DSP	10	hsa-let-7b	18668040
92675	DTD1	21	hsa-let-7b	18668040
51514	DTL	169	hsa-miR-215	20433742
11266	DUSP12	31	hsa-let-7b	18668040
1844	DUSP2	42	hsa-let-7b, hsa-let-7c, hsa-let-7e, hsa-miR-26a	19342382
54935	DUSP23	10	hsa-let-7b	18668040
8445	DYRK2	31	hsa-let-7b, hsa-let-7c, hsa-let-7e	19431195
1869	E2F1	42	hsa-let-7b, hsa-let-7c, hsa-let-7e, hsa-miR-17, hsa-miR-125a-5p, hsa-miR-125b	15944709, 16096373, 17135249, 17135268, 17894887, 18025036, 18607389, 18644370, 18836483, 19148830, 19486339, 19528081, 19806017, 20049626, 20300951, 20428827, 20639536, 20643754, 20671708, 21286312, 21292160
1870	E2F2	74	hsa-let-7b, hsa-let-7c, hsa-let-7e, hsa-miR-17, hsa-miR-31-3p, hsa-miR-31-5p	17135249, 19528081, 20179198, 20418948
1871	E2F3	31	hsa-let-7b, hsa-let-7c, hsa-let-7e, hsa-miR-17, hsa-miR-31-3p, hsa-miR-31-5p, hsa-miR-125a-5p, hsa-miR-125b	17135249, 17135268, 17891175, 17894887, 19864316, 20003307, 20049626, 20428827, 20549700
11319	ECD	84	hsa-let-7b, hsa-let-7c, hsa-let-7e, hsa-miR-125a-5p, hsa-miR-125b	12812784
23644	EDC4	95	hsa-miR-17	20215348
1958	EGR1	105	hsa-miR-125b	21375733
79813	EHMT1	95	hsa-let-7b	18668040
10919	EHMT2	52	hsa-let-7b	18668040
26523	EIF2C1	74	hsa-let-7b, hsa-let-7c, hsa-let-7e, hsa-miR-26a, hsa-miR-151-3p, hsa-miR-151-5p, hsa-miR-222, hsa-miR-423-5p	16756390, 19138993, 19851984, 19898466, 19956200, 20716115, 20732906, 21282978, 21319996
27161	EIF2C2	42	hsa-let-7b, hsa-let-7c, hsa-let-7e, hsa-miR-17, hsa-miR-26a, hsa-miR-95, hsa-miR-99a, hsa-miR-151-3p, hsa-miR-151-5p, hsa-miR-181a, hsa-miR-222, hsa-miR-423-5p	11914277, 12554860, 14970384, 16756390, 16971455, 17524464, 17535905, 19138993, 19398495, 19734348, 19838187, 19851984, 19898466, 20144220, 20716115, 21282978, 21319996
192669	EIF2C3	10	hsa-miR-222	21282978
192670	EIF2C4	63	hsa-let-7b, hsa-let-7c	19898466, 20144220
8661	EIF3A	211	hsa-let-7b, hsa-let-7c, hsa-let-7e	18818519
1977	EIF4E	455	hsa-let-7b, hsa-let-7c, hsa-let-7e	17524464, 17656684, 18668040
1978	EIF4EBP1	42	hsa-let-7c, hsa-miR-125b	17891175
1981	EIF4G1	243	hsa-let-7b, hsa-let-7c, hsa-let-7e	21378162
1991	ELA2	190	hsa-miR-125a-5p	19022373, 20937217
1994	ELAVL1	74	hsa-miR-125a-5p, hsa-miR-125b	19875930
2004	ELK3	21	hsa-let-7b, hsa-let-7c, hsa-let-7e	20144220
255520	ELMOD2	42	hsa-let-7b	18668040
4072	EPCAM	10	hsa-miR-26a, hsa-miR-181a, hsa-miR-181c	19585654, 20713493
2051	EPHB6	31	hsa-miR-181a	20576283
2064	ERBB2	21	hsa-miR-17, hsa-miR-125a-5p, hsa-miR-125b, hsa-miR-181a, hsa-miR-181c, hsa-miR-222	17110380, 18708351, 18973228, 19432961, 20818337, 21220473, 21270527, 21375733
2065	ERBB3	10	hsa-let-7b, hsa-let-7c, hsa-let-7e, hsa-miR-125a-5p, hsa-miR-125b	17110380, 21057539
2072	ERCC4	10	hsa-miR-31-3p, hsa-miR-31-5p	21293479
2078	ERG	52	hsa-miR-181a, hsa-miR-181c	18809607
2113	ETS1	127	hsa-miR-222, hsa-miR-31-5p	19956200, 20427269, 21310411
2114	ETS2	127	hsa-miR-125a-5p	16331254
2118	ETV4	10	hsa-miR-125a-5p	19881956
2120	ETV6	95	hsa-miR-125b	19890372
51013	EXOSC1	42	hsa-let-7b, hsa-let-7c, hsa-let-7e	18719242
2146	EZH2	52	hsa-miR-26a	14697198, 18281287, 18713946, 19197161, 20478051, 20952513, 21199804, 21368858
8772	FADD	52	hsa-miR-125b	17911593
3992	FADS1	74	hsa-let-7b	18668040
9415	FADS2	74	hsa-let-7b	18668040
3995	FADS3	74	hsa-let-7b	18668040
54491	FAM105A	10	hsa-let-7b	18668040
84191	FAM96A	127	hsa-let-7b	18668040
355	FAS	10	hsa-let-7b, hsa-let-7c, hsa-let-7e, hsa-miR-146b-5p	17600087, 20029416
2194	FASN	42	hsa-let-7b, hsa-let-7c, hsa-let-7e, hsa-miR-99a, hsa-miR-99b, hsa-miR-146b-5p	20029416, 20497147, 21228813
10922	FASTK	74	hsa-miR-181c	19482995
23291	FBXW11	21	hsa-let-7b, hsa-let-7e	15131085
55612	FERMT1	31	hsa-miR-125b	20306291
2242	FES	148	hsa-miR-222	19464057
2247	FGF2	10	hsa-let-7b, hsa-miR-146b-5p	18668040, 20641033
2271	FH	84	hsa-miR-17, hsa-miR-26a	19477219, 19690137, 19823025, 20485376, 21040528
2272	FHIT	10	hsa-miR-125b	20306291
2322	FLT3	10	hsa-let-7b, hsa-let-7c, hsa-let-7e, hsa-miR-181a, hsa-miR-181c, hsa-miR-222	18308931, 18337557, 18450603, 18809607, 19464057, 20425795, 20822813, 21079133
2332	FMR1	52	hsa-let-7b, hsa-let-7c, hsa-let-7e,hsa-miR-125a-5p, hsa-miR-125b	17167072, 20159450
22862	FNDC3A	84	hsa-let-7b, hsa-miR-17	18668040, 19633662
64778	FNDC3B	31	hsa-let-7b	18668040
2353	FOS	116	hsa-miR-31-3p, hsa-miR-31-5p, hsa-miR-146b-5p	18971265, 19635561
2355	FOSL2	31	hsa-miR-146b-5p	19635561
3169	FOXA1	10	hsa-let-7b, hsa-let-7c, hsa-let-7e	17890240
2309	FOXO3	21	hsa-miR-17, hsa-miR-125b, hsa-miR-222	20306291, 20388878, 20656682
27086	FOXP1	179	hsa-miR-17	18765795
93986	FOXP2	10	hsa-miR-222	20559549
2475	FRAP1	190	hsa-let-7c, hsa-miR-17, hsa-miR-99a, hsa-miR-99b, hsa-miR-125b, hsa-miR-222	20018759, 20022054, 20484036, 20805506, 21200031, 21212412
2483	FRG1	74	hsa-let-7b	18668040
8087	FXR1	95	hsa-let-7b, hsa-let-7c, hsa-let-7e	18048652
9513	FXR2	42	hsa-let-7b	18668040
9908	G3BP2	137	hsa-miR-125a-5p	16331254
2539	G6PD	381	hsa-miR-26a	14697198
1647	GADD45A	10	hsa-miR-181a	21274007
2580	GAK	116	hsa-let-7b	18668040
2589	GALNT1	74	hsa-let-7b	18668040
51809	GALNT7	74	hsa-let-7b	18668040
2617	GARS	169	hsa-let-7b, hsa-miR-26a	17922609, 18197755, 18668040, 20845893
2623	GATA1	42	hsa-miR-125b, hsa-miR-181a, hsa-miR-181c	18809607, 20194440
2627	GATA6	10	hsa-miR-181a, hsa-miR-181c	19585654
8487	GEMIN2	21	hsa-miR-17, hsa-miR-95, hsa-miR-99a, hsa-miR-215	11914277, 17360662
50628	GEMIN4	42	hsa-let-7b, hsa-miR-17, hsa-miR-26a, hsa-miR-95, hsa-miR-99a, hsa-miR-181a, hsa-miR-423-5p	11914277, 12554860, 14970384, 19138993, 19851984, 20585341, 20732906
25929	GEMIN5	63	hsa-miR-17, hsa-miR-95, hsa-miR-99a	11914277
79760	GEMIN7	31	hsa-let-7b	18668040
2670	GFAP	211	hsa-miR-125b	20347935
85476	GFM1	52	hsa-let-7b	18668040
2673	GFPT1	74	hsa-let-7b	18668040
10672	GNA13	21	hsa-let-7b	18668040
2771	GNAI2	793	hsa-let-7b	18668040
2788	GNG7	42	hsa-miR-328	18219292
54552	GNL3L	84	hsa-let-7b	18668040
51125	GOLGA7	63	hsa-let-7b	18668040
2821	GPI	1608	hsa-let-7b, hsa-let-7c, hsa-let-7e, hsa-miR-125a-5p, hsa-miR-181a, hsa-miR-181c	19585654, 20937217, 21352471
26996	GPR160	74	hsa-miR-99a, hsa-miR-125b, hsa-miR-151-3p, hsa-miR-151-5p	18056640, 21199010
9289	GPR56	169	hsa-let-7b	18668040
2903	GRIN2A	31	hsa-miR-125b	20159450
134266	GRPEL2	10	hsa-let-7b	18668040
2932	GSK3B	74	hsa-miR-26a	20525681
2948	GSTM4	31	hsa-let-7b	18668040
84705	GTPBP3	31	hsa-let-7b	18668040
2993	GYPA	201	hsa-miR-181a, hsa-miR-181c	17379065
2995	GYPC	127	hsa-miR-125b	20306291
2997	GYS1	137	hsa-let-7b	18668040
3014	H2AFX	74	hsa-miR-17, hsa-miR-181a	19597473, 20145152
3021	H3F3B	349	hsa-miR-125b	18056640
3035	HARS	95	hsa-let-7b	18668040
23438	HARS2	31	hsa-let-7b	18668040
10542	HBXIP	52	hsa-let-7b	18668040
610	HCN2	10	hsa-miR-17	19136465
9759	HDAC4	52	hsa-let-7b, hsa-let-7c, hsa-let-7e, hsa-miR-26a	19342382
9734	HDAC9	10	hsa-miR-26a, hsa-miR-146b-5p	19585508, 19635561, 20652617
3082	HGF	63	hsa-miR-423-5p	19396864
3091	HIF1A	1137	hsa-miR-17, hsa-miR-31-3p, hsa-miR-31-5p, hsa-miR-222	18632605, 20145132, 20378769, 20964835
55662	HIF1AN	42	hsa-miR-31-3p, hsa-miR-31-5p	20145132
28996	HIPK2	190	hsa-miR-181a	21274007
10114	HIPK3	10	hsa-miR-17	17575136
3098	HK1	116	hsa-let-7b, hsa-let-7c, hsa-let-7e	20440510
3105	HLA-A	169	hsa-miR-181a	19187610
3133	HLA-E	402	hsa-miR-148b, hsa-miR-181a	19801983, 21068402
3159	HMGA1	275	hsa-let-7b, hsa-let-7c, hsa-let-7e, hsa-miR-26a, hsa-miR-125b	17563749, 18668040, 19179606, 19217096, 20228781
3162	HMOX1	42	hsa-let-7b, hsa-let-7e, hsa-miR-125b	18668040,
3178	HNRNPA1	688	hsa-let-7b, hsa-let-7c, hsa-let-7e, hsa-miR-17	17558416, 20639884
3184	HNRPD	190	hsa-miR-125b	20435889
4670	HNRPM	137	hsa-let-7b	18668040
9455	HOMER2	31	hsa-miR-125b	18056640
3206	HOXA10	31	hsa-let-7b, hsa-let-7c, hsa-let-7e, hsa-miR-17	18308931, 19155294
3205	HOXA9	10	hsa-miR-17	19155294
3251	HPRT1	10	hsa-miR-222	20378769
10247	HRSP12	42	hsa-miR-26a, hsa-miR-31-3p, hsa-miR-31-5p	20179198, 21199804
51144	HSD17B12	52	hsa-let-7b	18668040
83693	HSDL1	31	hsa-let-7b	18668040
3297	HSF1	148	hsa-miR-125b, hsa-miR-222	20969724
84941	HSH2D	190	hsa-miR-146b-5p	20956612
3303	HSPA1A	201	hsa-let-7b	18668040
3304	HSPA1B	52	hsa-let-7b	18668040
3339	HSPG2	21	hsa-miR-125a-5p	21317190
10075	HUWE1	317	hsa-miR-26a, hsa-miR-423-5p	19851984
3383	ICAM1	95	hsa-miR-17, hsa-miR-31-3p, hsa-miR-31-5p, hsa-miR-222	19520829, 19949084
3397	ID1	42	hsa-miR-125b	18056640, 19396866
3398	ID2	63	hsa-miR-125b	18056640
3399	ID3	74	hsa-miR-125b	18056640
3417	IDH1	105	hsa-let-7b	18668040
24138	IFIT5	10	hsa-let-7b	18668040
3475	IFRD1	63	hsa-let-7b	18668040
7866	IFRD2	42	hsa-let-7b	18668040
3480	IGF1R	21	hsa-miR-125a-5p, hsa-miR-423-5p	19950226
10642	IGF2BP1	21	hsa-let-7b, hsa-let-7c, hsa-let-7e	18413726, 18668040, 21252116
3482	IGF2R	211	hsa-let-7b	18668040
3486	IGFBP3	21	hsa-miR-125b	18056640
3551	IKBKB	95	hsa-miR-17, hsa-miR-125b	20144951
3596	IL13	74	hsa-let-7b, hsa-let-7c, hsa-let-7e	20630862
3553	IL1B	95	hsa-miR-146b-5p	16885212, 18390754, 18438844, 18504431, 19008124, 19333945, 19786024, 20148189, 20520763, 20716963
3557	IL1RN	31	hsa-miR-125b	18056640
3576	IL8	158	hsa-miR-146b-5p	19786024
3577	IL8RA	21	hsa-let-7b, hsa-let-7c, hsa-let-7e	20459595
55364	IMPACT	21	hsa-miR-17	21067317
54617	INOC1	74	hsa-miR-125b	20306291
3636	INPPL1	158	hsa-miR-222	20417062
3630	INS	42	hsa-miR-125a-5p, hsa-miR-423-5p	19950226
79711	IPO4	105	hsa-let-7b	18668040
128239	IQGAP3	63	hsa-let-7b	18668040
3654	IRAK1	52	hsa-miR-146b-5p	18504431, 20148189, 20524934, 20716963
51135	IRAK4	31	hsa-let-7c	18006822
3662	IRF4	63	hsa-miR-125b	19047678
3664	IRF6	21	hsa-let-7c	17690133
3673	ITGA2	63	hsa-let-7b	18668040
3674	ITGA2B	42	hsa-miR-17, hsa-miR-99a	16549775
3678	ITGA5	137	hsa-miR-17, hsa-miR-31-3p, hsa-miR-31-5p	19460962, 20530680
3690	ITGB3	21	hsa-let-7b, hsa-let-7c, hsa-let-7e	20498642
3691	ITGB4	21	hsa-let-7b	18668040
182	JAG1	63	hsa-let-7e, hsa-miR-31-3p, hsa-miR-31-5p, hsa-miR-148b	19398721, 21205300, 21293479
3716	JAK1	95	hsa-miR-222	19464057
3717	JAK2	52	hsa-let-7b, hsa-miR-17, hsa-miR-31-3p, hsa-miR-31-5p, hsa-miR-151-3p, hsa-miR-151-5p, hsa-miR-222	15806104, 17976518, 17976522, 18773208, 19464057, 20445018
3718	JAK3	21	hsa-miR-222	19464057
3720	JARID2	63	hsa-miR-125b	18056640
10899	JTB	74	hsa-miR-125b	21347262
3725	JUN	127	hsa-let-7b, hsa-miR-26a, hsa-miR-99a, hsa-miR-99b, hsa-miR-125a-5p, hsa-miR-125b, hsa-miR-146b-5p, hsa-miR-423-5p	18668040, 19074548, 19396864, 19635561, 20080666, 21368288
3726	JUNB	127	hsa-miR-125a-5p	16331254
3727	JUND	127	hsa-miR-125b	21368288
131096	KCNH8	21	hsa-miR-17	20003307
3783	KCNN4	31	hsa-let-7b	18668040
8570	KHSRP	127	hsa-let-7b, hsa-let-7c, hsa-let-7e	20639884
9761	KIAA0152	116	hsa-let-7b, hsa-let-7e	15131085
23378	KIAA0409	42	hsa-let-7b	18668040
23376	KIAA0776	74	hsa-let-7b	18668040
57714	KIAA1618	275	hsa-let-7b	18668040
57498	KIDINS220	10	hsa-miR-17	21220470
9493	KIF23	42	hsa-miR-222	19956200
4254	KITLG	21	hsa-let-7b, hsa-let-7c, hsa-let-7e	19126550
51621	KLF13	222	hsa-miR-125a-5p, hsa-miR-125b	19396866, 20589685, 21118986
3838	KPNA2	190	hsa-miR-125a-5p, hsa-miR-423-5p	19950226
3839	KPNA3	31	hsa-let-7b	18668040
3845	KRAS	84	hsa-let-7b, hsa-let-7c, hsa-let-7e, hsa-miR-17, hsa-miR-125b, hsa-miR-181c, hsa-miR-222, hsa-miR-328	15766527, 16878133, 17728006, 18922928, 19380522, 20080834, 20093556, 20177422, 20216554, 20603437, 20647319, 20676756, 20818338
3868	KRT16	95	hsa-miR-31-3p, hsa-miR-31-5p	20522784
3872	KRT17	31	hsa-miR-31-3p, hsa-miR-31-5p	20522784
3855	KRT7	52	hsa-miR-125b	19378336
3915	LAMC1	42	hsa-let-7b	18668040
113251	LARP4	31	hsa-let-7b, hsa-let-7c, hsa-let-7e	20144220
26524	LATS2	10	hsa-miR-31-3p, hsa-miR-31-5p	20237410
3934	LCN2	328	hsa-miR-17	19155294
3936	LCP1	740	hsa-let-7b	18668040
3976	LIF	10	hsa-miR-26a, hsa-miR-125a-5p, hsa-miR-125b	19011087
84823	LMNB2	52	hsa-let-7b	18668040
4005	LMO2	10	hsa-miR-125b	19047678
4035	LRP1	31	hsa-let-7b	18668040
56262	LRRC8A	63	hsa-let-7b	18668040
84230	LRRC8C	31	hsa-let-7b	18668040
120892	LRRK2	42	hsa-let-7b, hsa-let-7c, hsa-let-7e	20671708
4057	LTF	3768	hsa-miR-17	19155294
26046	LTN1	42	hsa-let-7b	18668040
7798	LUZP1	10	hsa-let-7b	18668040
253558	LYCAT	10	hsa-let-7b	18668040
4067	LYN	137	hsa-miR-181a, hsa-miR-181c	20693279
11313	LYPLA2	95	hsa-let-7b	18668040
4121	MAN1A1	21	hsa-miR-125b	18056640
4133	MAP2	10	hsa-miR-26a	17592044
5604	MAP2K1	31	hsa-miR-146b-5p, hsa-miR-222	19786024, 20299489
8649	MAP2K1IP1	158	hsa-let-7b	18668040
5609	MAP2K7	74	hsa-miR-125a-5p, hsa-miR-125b	16227573
7786	MAP3K12	10	hsa-miR-17, hsa-miR-26a, hsa-miR-423-5p	19666108, 19851984
10746	MAP3K2	74	hsa-miR-26a	20080666
6885	MAP3K7	42	hsa-miR-125b	20306291
1326	MAP3K8	10	hsa-let-7c	18006822
5594	MAPK1	148	hsa-miR-146b-5p	19786024
1432	MAPK14	137	hsa-let-7b, hsa-let-7e, hsa-miR-17	15131085, 15806104, 19559694
5595	MAPK3	84	hsa-let-7b, hsa-let-7c, hsa-let-7e, hsa-miR-125a-5p, hsa-miR-125b, hsa-miR-146b-5p, hsa-miR-181a, hsa-miR-222	19438724, 20884876, 21057545, 21060679
5601	MAPK9	52	hsa-miR-17	18700987
2011	MARK2	63	hsa-miR-26a, hsa-miR-181c	20422465
4144	MAT2A	285	hsa-let-7b	18668040
4154	MBNL1	158	hsa-let-7b	18668040
4170	MCL1	264	hsa-let-7b, hsa-let-7c, hsa-let-7e, hsa-miR-17, hsa-miR-125b, hsa-miR-151-3p, hsa-miR-151-5p, hsa-miR-181a, hsa-miR-181c, hsa-miR-215	17891175, 19074828, 19074875, 19347736, 20347499, 20643754, 20693279
4171	MCM2	95	hsa-miR-31-3p, hsa-miR-31-5p	21293479
4193	MDM2	31	hsa-miR-125a-5p, hsa-miR-125b, hsa-miR-215	20542030, 20951946
4199	ME1	21	hsa-miR-17, hsa-miR-26a, hsa-miR-222	15183728
4204	MECP2	21	hsa-let-7c, hsa-miR-26a, hsa-miR-99a, hsa-miR-125a-5p, hsa-miR-125b, hsa-miR-146b-5p, hsa-miR-181a, hsa-miR-181c	14697198, 16331254, 19811318, 19897480, 20716963
10001	MED6	42	hsa-miR-125a-5p	16331254
4208	MEF2C	21	hsa-let-7c, hsa-miR-99a, hsa-miR-125b	19897480
4209	MEF2D	127	hsa-miR-17	19666108
4232	MEST	74	hsa-let-7b, hsa-let-7c, hsa-let-7e	20610616
4233	MET	10	hsa-let-7b	18668040
10988	METAP2	137	hsa-miR-26a	17592044
25840	METTL7A	21	hsa-let-7b	18668040
4298	MLLT1	31	hsa-let-7b	18668040
10962	MLLT11	740	hsa-let-7b	18668040
84188	MLSTD2	42	hsa-let-7b	18668040
4322	MMP13	21	hsa-miR-125b, hsa-miR-146b-5p	19008124, 19396866
4317	MMP8	211	hsa-let-7b, hsa-let-7c, hsa-let-7e	21292542
4318	MMP9	1111	hsa-miR-17, hsa-miR-26a, hsa-miR-181a, hsa-miR-181c	19155294, 20023698, 20422465
64757	MOSC1	52	hsa-let-7b	18668040
158747	MOSPD2	10	hsa-let-7b	18668040
4343	MOV10	52	hsa-let-7b, hsa-let-7c, hsa-let-7e, hsa-miR-125a-5p, hsa-miR-125b	17167072, 18668040, 19898466
9526	MPDU1	116	hsa-let-7b	18668040
4351	MPI	21	hsa-miR-125b	19406203
9019	MPZL1	42	hsa-let-7b	18668040
9902	MRC2	42	hsa-let-7b	18668040
55052	MRPL20	63	hsa-let-7b	18668040
64951	MRPS24	10	hsa-let-7b	18668040
51650	MRPS33	74	hsa-let-7b	18668040
124540	MSI2	21	hsa-let-7b	18668040
4507	MTAP	10	hsa-miR-31-3p, hsa-miR-31-5p	19687264
92140	MTDH	264	hsa-miR-26a	20952513
10797	MTHFD2	296	hsa-let-7b	18668040
136319	MTPN	148	hsa-let-7b	15806104
4552	MTRR	52	hsa-let-7b	18668040
4602	MYB	116	hsa-miR-31-3p, hsa-miR-31-5p, hsa-miR-222	17976522, 19615744
10514	MYBBP1A	31	hsa-miR-17	19706389
4603	MYBL1	10	hsa-let-7c, hsa-miR-222	20018759
4609	MYC	264	hsa-let-7b, hsa-let-7c, hsa-let-7e, hsa-miR-17, hsa-miR-26a, hsa-miR-31-3p, hsa-miR-31-5p, hsa-miR-99a, hsa-miR-125a-5p, hsa-miR-125b, hsa-miR-146b-5p, hsa-miR-181c, hsa-miR-222	15944709, 16096373, 16878133, 17284533, 17608773, 17765889, 17877811, 17942906, 17943719, 18066065, 18327259, 18451220, 18632605, 18713946, 18802929, 18941111, 18973228, 19064005, 19066217, 19116113, 19197161, 19211792, 19216629, 19269368, 19435428, 19477219, 19492978, 19528081, 19574298, 19672269, 19690137, 19706389, 19806017, 19956384, 20008931, 20014148, 20033209, 20440510, 20545570, 20639536,…
29116	MYLIP	63	hsa-miR-17	17575136
4643	MYO1E	10	hsa-let-7b	18668040
8774	NAPG	63	hsa-let-7b	18668040
80155	NARG1	21	hsa-let-7b	18668040
4677	NARS	264	hsa-let-7b	18668040
24142	NAT6	10	hsa-let-7b	18668040
26960	NBEA	10	hsa-miR-17	21067317
4683	NBN	10	hsa-miR-17, hsa-miR-181a, hsa-miR-181c, hsa-miR-125a-5p, hsa-miR-423-5p	18230126, 19950226, 20466808
64151	NCAPG	42	hsa-let-7b, hsa-let-7c, hsa-let-7e	18668040, 19342589,
4686	NCBP1	84	hsa-let-7b, hsa-let-7c, hsa-let-7e	19632182
4691	NCL	296	hsa-let-7b	18668040
8202	NCOA3	116	hsa-let-7b, hsa-let-7c, hsa-let-7e, hsa-miR-17	16940181, 19528081, 19706389
8031	NCOA4	148	hsa-let-7b, hsa-let-7c, hsa-let-7e	19956384
4695	NDUFA2	74	hsa-let-7e	19398721
4734	NEDD4	21	hsa-let-7b	18668040
4771	NF2	10	hsa-miR-17, hsa-miR-423-5p	16180141, 19396864
4779	NFE2L1	52	hsa-miR-17	20003307
4780	NFE2L2	52	hsa-miR-17	20003307
4781	NFIB	10	hsa-miR-125b, hsa-miR-222	20417062, 21375733
4790	NFKB1	31	hsa-let-7b, hsa-let-7c, hsa-let-7e, hsa-miR-26a, hsa-miR-99a, hsa-miR-99b, hsa-miR-146b-5p	17260024, 18504431, 19190326, 19786024, 19812400, 19878981, 20497147
4792	NFKBIA	74	hsa-let-7b, hsa-let-7c, hsa-let-7e, hsa-miR-125b, hsa-miR-146b-5p	18504431, 19592657, 19635561, 20435889
4802	NFYC	95	hsa-miR-26a, hsa-miR-31-3p, hsa-miR-31-5p, hsa-miR-99b, hsa-miR-125b	20889907
28511	NKIRAS2	74	hsa-miR-125b	20351193
7080	NKX2-1	84	hsa-let-7b, hsa-let-7c, hsa-let-7e	19956384
51701	NLK	21	hsa-miR-181a, hsa-miR-181c	19585654
22861	NLRP1	254	hsa-miR-181a	21307844
4853	NOTCH2	306	hsa-let-7b, hsa-miR-181c	18668040, 20080834
4860	NP	306	hsa-let-7b	18668040
4864	NPC1	31	hsa-let-7b, hsa-let-7c, hsa-let-7e, hsa-miR-17, hsa-miR-26a	19293812, 20440510, 20406893, 21199804, 21368858, 21373758
4869	NPM1	4265	hsa-let-7b, hsa-let-7c, hsa-let-7e, hsa-miR-17, hsa-miR-181a, hsa-miR-181c	15944709, 18308931, 18337557, 18450603, 18809607, 20425795, 21079133
4883	NPR3	21	hsa-let-7b	18668040
4893	NRAS	74	hsa-let-7b, hsa-let-7c, hsa-let-7e, hsa-miR-125b	15766527, 20216554, 20607356
8204	NRIP1	10	hsa-let-7b, hsa-let-7c, hsa-let-7e, hsa-miR-125b	18668040, 19878981
51251	NT5C3	42	hsa-let-7b	18668040
4907	NT5E	95	hsa-let-7b	18668040
4924	NUCB1	285	hsa-let-7b	18668040
57532	NUFIP2	84	hsa-let-7b	18668040
64359	NXN	10	hsa-let-7b	18668040
10280	OPRS1	21	hsa-let-7b	18668040
8974	P4HA2	31	hsa-let-7b	18668040
23569	PADI4	550	hsa-miR-17	19155294
5049	PAFAH1B2	116	hsa-let-7b	18668040
5058	PAK1	52	hsa-miR-222	20716115
114299	PALM2	148	hsa-miR-125b	20306291
5066	PAM	10	hsa-miR-222	17149698
142	PARP1	127	hsa-miR-181a	21274007
79668	PARP8	84	hsa-let-7b, hsa-let-7e	15131085
5094	PCBP2	560	hsa-miR-328	20211135
5111	PCNA	317	hsa-miR-125a-5p, hsa-miR-423-5p	19950226
27250	PDCD4	158	hsa-miR-125b, hsa-miR-181a, hsa-miR-222	19593777, 20417062, 21271219
10016	PDCD6	84	hsa-let-7b, hsa-let-7c, hsa-let-7e	15024405, 18367718, 18719242
5166	PDK4	10	hsa-miR-181a, hsa-miR-181c	19440340
10611	PDLIM5	31	hsa-let-7b	18668040
9260	PDLIM7	63	hsa-let-7b, hsa-miR-31-3p, hsa-miR-31-5p	18668040, 18971265
57026	PDXP	190	hsa-let-7c, hsa-miR-125b	20736742
8682	PEA15	21	hsa-miR-125a-5p, hsa-miR-125b	18347971
53918	PELO	127	hsa-miR-125b	20306291
64065	PERP	74	hsa-miR-125b	18056640
8799	PEX11B	21	hsa-let-7b	18668040
5229	PGGT1B	21	hsa-miR-31-3p, hsa-miR-31-5p	19687264
5236	PGM1	21	hsa-let-7b	18668040
10857	PGRMC1	127	hsa-let-7b, hsa-let-7c, hsa-let-7e	18668040, 21109987
1912	PHC2	169	hsa-let-7b	18668040
90102	PHLDB2	21	hsa-let-7b	18668040
23035	PHLPPL	10	hsa-miR-17	21040528
5266	PI3	42	hsa-let-7b, hsa-let-7c, hsa-let-7e, hsa-miR-26a	16737555, 20080666
8301	PICALM	42	hsa-let-7b	18668040
5290	PIK3CA	21	hsa-let-7b, hsa-let-7c, hsa-let-7e, hsa-miR-17, hsa-miR-26a	16737555, 17586726, 20080666
5292	PIM1	158	hsa-miR-328	20211135
23761	PISD	21	hsa-let-7b	18668040
5310	PKD1	63	hsa-miR-17	19821056
5311	PKD2	10	hsa-miR-17	19821056
5586	PKN2	42	hsa-let-7b	18668040
5324	PLAG1	10	hsa-miR-26a, hsa-miR-181a	16461460, 19692702
5328	PLAU	52	hsa-miR-146b-5p	19585508
5347	PLK1	179	hsa-let-7b	18668040
8985	PLOD3	116	hsa-let-7b, hsa-let-7c, hsa-let-7e	19342589
23129	PLXND1	74	hsa-let-7b	18668040
5371	PML	148	hsa-miR-181a, hsa-miR-181c	20693279
5420	PODXL	10	hsa-let-7b	18668040
23649	POLA2	116	hsa-let-7b	18668040
5425	POLD2	137	hsa-let-7b	18668040
10714	POLD3	42	hsa-let-7b, hsa-let-7c, hsa-let-7e	17724023
54107	POLE3	95	hsa-let-7b	18668040
56655	POLE4	31	hsa-let-7b	18668040
5430	POLR2A	455	hsa-let-7b, hsa-let-7c, hsa-let-7e	21102586
5432	POLR2C	116	hsa-let-7b	18668040
5440	POLR2K	190	hsa-miR-125a-5p, hsa-miR-423-5p	19950226
5452	POU2F2	137	hsa-miR-222	19956200
5465	PPARA	10	hsa-let-7c, hsa-miR-17	17438130, 17690133, 18006136
5478	PPIA	645	hsa-miR-222	20378769
5479	PPIB	148	hsa-let-7b	18668040
10105	PPIF	148	hsa-let-7b	18668040
5493	PPL	10	hsa-let-7b	18668040
5510	PPP1R7	127	hsa-let-7b	18668040
5520	PPP2R2A	74	hsa-miR-31-3p, hsa-miR-31-5p, hsa-miR-222	20103675, 20237410
5524	PPP2R4	52	hsa-let-7b、hsa-miR-31-3p、hsa-miR-31-5p	18668040, 20237410
5527	PPP2R5C	148	hsa-let-7b	18668040
5534	PPP3R1	42	hsa-let-7b	18668040
5536	PPP5C	105	hsa-let-7b	18668040
5537	PPP6C	74	hsa-miR-31-3p, hsa-miR-31-5p	20463022
11230	PRAF2	10	hsa-let-7b	18668040
639	PRDM1	10	hsa-let-7b, hsa-let-7c, hsa-let-7e, hsa-miR-17, hsa-miR-99a, hsa-miR-99b, hsa-miR-125a-5p, hsa-miR-125b	19047678, 19578360, 19686677, 20014148, 20497960, 20651244, 20966935, 21362569
5557	PRIM1	31	hsa-let-7b	18668040
5573	PRKAR1A	148	hsa-let-7b	19351815
5583	PRKCH	148	hsa-miR-99a, hsa-miR-151-3p, hsa-miR-151-5p, hsa-miR-125b	21199010
5584	PRKCI	31	hsa-let-7b	18668040
25865	PRKD2	84	hsa-miR-17	19821056, 20215348
8842	PROM1	10	hsa-miR-17	18647411
55660	PRPF40A	74	hsa-let-7b	18668040
5657	PRTN3	127	hsa-let-7b, hsa-let-7c, hsa-let-7e	19854872
29968	PSAT1	116	hsa-let-7b, hsa-miR-99a, hsa-miR-99b, hsa-miR-125b, hsa-miR-222	18668040, 19351832, 20378769, 21212412
23550	PSD4	95	hsa-let-7b, hsa-let-7c, hsa-let-7e	21292542
5688	PSMA7	137	hsa-let-7e, hsa-miR-99b, hsa-miR-125a-5p	20616003
5708	PSMD2	105	hsa-miR-125a-5p	16331254
5715	PSMD9	63	hsa-miR-181a, hsa-miR-222	18417445, 19107213, 19273599
5725	PTBP1	529	hsa-let-7b, hsa-miR-146b-5p	18668040, 20520763
58155	PTBP2	74	hsa-let-7b, hsa-miR-146b-5p	18668040, 20520763
5727	PTCH1	21	hsa-miR-17, hsa-miR-146b-5p	19196975, 20459574
5728	PTEN	116	hsa-let-7b, hsa-let-7c, hsa-let-7e, hsa-miR-17, hsa-miR-26a, hsa-miR-31-3p, hsa-miR-31-5p, hsa-miR-125b, hsa-miR-181a, hsa-miR-181c, hsa-miR-222	14697198, 18199536, 18327259, 18704095, 18765795, 19175831, 19487573, 19660235, 19711427, 19811318, 19962668, 20021821, 20080666, 20216554, 20618998, 20716115, 20797623, 20851997, 20857258, 21040528
5742	PTGS1	21	hsa-let-7c	18006822
5743	PTGS2	31	hsa-let-7b	18668040
5747	PTK2	84	hsa-miR-151-3p, hsa-miR-151-5p	20305651, 20812359
7803	PTP4A1	211	hsa-miR-26a	20831567
51495	PTPLAD1	95	hsa-let-7b	18668040
201562	PTPLB	21	hsa-let-7b	18668040
114971	PTPMT1	21	hsa-let-7b	18668040
5788	PTPRC	190	hsa-miR-17	21067317
5792	PTPRF	10	hsa-let-7b	18668040
5795	PTPRJ	201	hsa-let-7b	18668040
5800	PTPRO	31	hsa-miR-17	18644370
9698	PUM1	63	hsa-miR-222	20818387
5813	PURA	42	hsa-let-7b	18668040
11137	PWP1	158	hsa-let-7b	18668040
7837	PXDN	190	hsa-let-7b	18668040
23518	R3HDM1	52	hsa-miR-26a	19809479
57403	RAB22A	42	hsa-let-7b, hsa-miR-146b-5p	20302635
51715	RAB23	10	hsa-let-7b	18668040
5874	RAB27B	21	hsa-let-7b	18668040
22930	RAB3GAP1	105	hsa-miR-17	18287052
5878	RAB5C	95	hsa-let-7b	18668040
5870	RAB6A	10	hsa-let-7b	18668040
10244	RABEPK	63	hsa-let-7b, hsa-let-7c, hsa-let-7e	18719242
5879	RAC1	190	hsa-miR-151-3p, hsa-miR-151-5p	20305651, 20812359
5887	RAD23B	95	hsa-let-7b	18668040
26064	RAI14	10	hsa-let-7b	18668040
5898	RALA	52	hsa-miR-181a	16762861
5914	RARA	21	hsa-miR-125a-5p	16331254
5917	RARS	190	hsa-let-7b	18668040
25780	RASGRP3	31	hsa-miR-99a, hsa-miR-151-3p, hsa-miR-151-5p, hsa-miR-125b	21199010
11186	RASSF1	127	hsa-let-7b, hsa-let-7c, hsa-let-7e, hsa-miR-181a, hsa-miR-181c	21352471
9770	RASSF2	116	hsa-miR-17	19155294
5925	RB1	21	hsa-miR-17, hsa-miR-26a, hsa-miR-125a-5p, hsa-miR-125b, hsa-miR-423-5p	16461460, 19950226, 20049626, 20080666, 20428827, 20643754
5930	RBBP6	127	hsa-let-7b, hsa-let-7c, hsa-let-7e	20485546
5934	RBL2	116	hsa-miR-17	17765889, 18287052
9904	RBM19	31	hsa-let-7b	18668040
9939	RBM8A	84	hsa-miR-125b	18056640
5937	RBMS1	137	hsa-let-7b	18668040
149041	RC3H1	21	hsa-miR-17, hsa-miR-181a, hsa-miR-181c	19811318, 19995741
25898	RCHY1	52	hsa-miR-125a-5p, hsa-miR-125b	20542030
5955	RCN2	63	hsa-let-7b	18668040
23186	RCOR1	105	hsa-let-7b	18668040
5962	RDX	21	hsa-let-7b, hsa-let-7c, hsa-let-7e, hsa-miR-17, hsa-miR-26a, hsa-miR-31-3p, hsa-miR-31-5p, hsa-miR-181a, hsa-miR-181c	19270793, 20530680
5970	RELA	158	hsa-miR-17, hsa-miR-125b, hsa-miR-146b-5p	19635561, 19997496, 20144951
5971	RELB	10	hsa-miR-99a, hsa-miR-99b	20497147
5978	REST	52	hsa-miR-222	20559549
5979	RET	10	hsa-let-7b, hsa-let-7c, hsa-let-7e, hsa-miR-146b-5p	19956384, 20459574
91869	RFT1	52	hsa-let-7b	18668040
6009	RHEB	137	hsa-let-7b	18668040
387	RHOA	804	hsa-miR-31-3p, hsa-miR-31-5p	19524507, 19875476, 20530680
388	RHOB	285	hsa-let-7b	18668040
389	RHOC	52	hsa-miR-146b-5p	19585508
391	RHOG	349	hsa-let-7b	18668040
58480	RHOU	42	hsa-miR-125a-5p	20937217
10535	RNASEH2A	84	hsa-miR-125a-5p	16331254
29102	RNASEN	63	hsa-let-7b, hsa-let-7c, hsa-let-7e, hsa-miR-17, hsa-miR-26a, hsa-miR-99a, hsa-miR-151-3p, hsa-miR-151-5p, hsa-miR-125a-5p, hsa-miR-125b, hsa-miR-181a, hsa-miR-181c, hsa-miR-222, hsa-miR-423-5p	15531879, 17540974, 18700235, 20385090, 20423455, 20585341, 20585341, 20639536, 20639884, 20639884, 20732906, 21102586, 21297634, 21319996
57674	RNF213	275	hsa-let-7b	18668040
8731	RNMT	42	hsa-let-7b	18668040
55599	RNPC3	42	hsa-miR-17, hsa-miR-181a	12554860
6120	RPE	31	hsa-let-7b, hsa-let-7e, hsa-miR-125b	20806079
22934	RPIA	84	hsa-let-7b, hsa-let-7e	15131085
10557	RPP38	21	hsa-let-7b	18668040
9125	RQCD1	42	hsa-let-7b	18668040
6238	RRBP1	306	hsa-miR-17, hsa-miR-26a, hsa-miR-125a-5p, hsa-miR-222	15183728, 19608752
57142	RTN4	190	hsa-let-7b, hsa-let-7c, hsa-let-7e, hsa-miR-222	18668040, 19342589, 20417062
861	RUNX1	137	hsa-let-7b, hsa-let-7c, hsa-let-7e, hsa-miR-17, hsa-miR-125b	17589498, 18773208, 19890372, 20003307, 21057539
860	RUNX2	10	hsa-miR-26a, hsa-miR-31-3p, hsa-miR-31-5p	19795981, 20845893
6256	RXRA	116	hsa-miR-125b	20306291
6279	S100A8	624	hsa-miR-17	19155294
6280	S100A9	232	hsa-miR-17	19155294
64092	SAMSN1	116	hsa-let-7c, hsa-miR-99a, hsa-miR-125b	18523997
23314	SATB2	31	hsa-miR-31-3p, hsa-miR-31-5p	20980827
9169	SCAF11	127	hsa-miR-215	17360662
9522	SCAMP1	63	hsa-let-7b	18668040
59342	SCPEP1	127	hsa-let-7b, hsa-let-7c, hsa-let-7e, hsa-miR-17	16096373, 16756390, 18719242, 19574298, 19716330, 20671708,
57410	SCYL1	179	hsa-let-7b	18668040
6382	SDC1	42	hsa-miR-17, hsa-miR-181a, hsa-miR-222	18728182, 19401561
6386	SDCBP	433	hsa-let-7b	18668040
10484	SEC23A	52	hsa-let-7b	18668040
11196	SEC23IP	31	hsa-let-7b	18668040
10802	SEC24A	10	hsa-let-7b	18668040
7095	SEC62	116	hsa-let-7b	18668040
54910	SEMA4C	10	hsa-miR-181a	16762861
5270	SERPINE2	52	hsa-let-7b	18668040
29072	SETD2	10	hsa-miR-17	18632605
9814	SFI1	21	hsa-let-7b	18668040
94081	SFXN1	21	hsa-let-7b	18668040
8879	SGPL1	21	hsa-miR-125b	18056640
83442	SH3BGRL3	95	hsa-let-7b	18668040
23677	SH3BP4	21	hsa-let-7b, hsa-miR-26a, hsa-miR-125b, hsa-miR-423-5p	18668040, 20435889, 20585341
8036	SHOC2	31	hsa-let-7b	18668040
54847	SIDT1	10	hsa-miR-125b	21334455
23411	SIRT1	31	hsa-miR-181a	20634564
6500	SKP1	317	hsa-let-7b, hsa-let-7c, hsa-let-7e	19126550
6502	SKP2	10	hsa-miR-222	19351827, 20190559, 20492666
122060	SLAIN1	10	hsa-miR-222	20559549
6558	SLC12A2	10	hsa-let-7b, hsa-miR-99a	18668040, 19416898
6560	SLC12A4	31	hsa-let-7b	18668040
9123	SLC16A3	84	hsa-let-7b	18668040
26503	SLC17A5	10	hsa-miR-215	20815808
6509	SLC1A4	116	hsa-let-7b	18668040
6576	SLC25A1	137	hsa-let-7b	18668040
29957	SLC25A24	31	hsa-let-7b	18668040
81034	SLC25A32	42	hsa-let-7b	18668040
10999	SLC27A4	10	hsa-let-7b, hsa-let-7c, hsa-let-7e, hsa-miR-17, hsa-miR-181a	19477633, 19492978, 20634564
7779	SLC30A1	31	hsa-let-7b	18668040
81539	SLC38A1	211	hsa-let-7b	18668040
54407	SLC38A2	232	hsa-let-7b	18668040
92745	SLC38A5	10	hsa-let-7b	18668040
9497	SLC4A7	21	hsa-let-7b	18668040
6541	SLC7A1	31	hsa-let-7b, hsa-let-7c, hsa-let-7e	18668040, 20091141
23657	SLC7A11	52	hsa-let-7b	18668040
9368	SLC9A3R1	169	hsa-miR-125a-5p	20937217
9351	SLC9A3R2	10	hsa-let-7b, hsa-miR-215	17360662, 18668040
4086	SMAD1	21	hsa-let-7b, hsa-miR-26a	17922609, 18668040
4088	SMAD3	31	hsa-miR-26a	20845893
4089	SMAD4	42	hsa-miR-17, hsa-miR-181a, hsa-miR-181c	20023698, 20940405
8467	SMARCA5	42	hsa-let-7c, hsa-let-7e, hsa-miR-99a, hsa-miR-99b, hsa-miR-125b	19372056, 21212412, 21213367
6602	SMARCD1	84	hsa-miR-99a, hsa-miR-99b, hsa-miR-125b	21212412
8243	SMC1A	95	hsa-let-7b, hsa-let-7e	15131085
54498	SMOX	52	hsa-let-7b, hsa-let-7c, hsa-let-7e, hsa-miR-125b	20216554
8773	SNAP23	105	hsa-let-7b	18668040
9342	SNAP29	63	hsa-let-7b	18668040
29907	SNX15	31	hsa-let-7b	18668040
58533	SNX6	52	hsa-let-7b	18668040
6646	SOAT1	10	hsa-miR-17, hsa-miR-151-3p, hsa-miR-151-5p, hsa-miR-222	17934639, 20445018, 20428775
8651	SOCS1	31	hsa-let-7b, hsa-let-7c, hsa-let-7e, hsa-miR-17, hsa-miR-125b, hsa-miR-146b-5p, hsa-miR-181a, hsa-miR-181c	17934639, 18728182, 19635561, 19699171, 21352471
9021	SOCS3	31	hsa-miR-125b	17622355
122809	SOCS4	10	hsa-let-7b, hsa-let-7c, hsa-let-7e	20486857
6648	SOD2	95	hsa-miR-17, hsa-miR-222	19487542, 21203553
6662	SOX9	10	hsa-miR-17, hsa-miR-222	17765889, 21288128
6670	SP3	42	hsa-miR-17	20003307
60559	SPCS3	21	hsa-let-7b	18668040
6688	SPI1	52	hsa-miR-17	17586726
6689	SPIB	10	hsa-miR-17	18765795
6696	SPP1	137	hsa-miR-146b-5p, hsa-miR-181a	19585508, 20576283
283377	SPRYD4	42	hsa-let-7b	18668040
10558	SPTLC1	31	hsa-let-7b	18668040
8878	SQSTM1	222	hsa-let-7b	18668040
6714	SRC	10	hsa-let-7b, hsa-let-7c, hsa-let-7e, hsa-miR-222	19592657, 19859555, 19878981, 20459595, 20486857,
6723	SRM	42	hsa-let-7b, hsa-let-7c, hsa-let-7e	20835247
6734	SRPR	222	hsa-let-7b	18668040
58477	SRPRB	31	hsa-let-7b	18668040
6426	SRSF1	973	hsa-miR-222	20385090
8636	SSNA1	21	hsa-let-7b	18668040
10534	SSSCA1	42	hsa-let-7c, hsa-miR-17, hsa-miR-26a, hsa-miR-181a, hsa-miR-181c, hsa-miR-215, hsa-miR-222	17586726, 17627278, 17721077, 18246122, 18413744, 18417445, 18708351, 19107213, 19109175, 19150885, 19153141, 19264608, 19273599, 19351827, 19351832, 19615744, 19859555, 19926710, 19953484, 20018759, 20021821, 20145152, 20190559, 20203269, 20428775, 20492666, 20618998, 20647341, 20652617, 20818387, 20822813, 21226887
6772	STAT1	84	hsa-miR-181a, hsa-miR-181c, hsa-miR-222	20329552, 20428775
6773	STAT2	95	hsa-miR-222	20428775
6774	STAT3	116	hsa-let-7b, hsa-let-7c, hsa-let-7e, hsa-miR-17, hsa-miR-125b	19073166, 19390056, 19559694, 19878981, 20447714, 20797623, 21368288
6776	STAT5A	84	hsa-miR-151-3p, hsa-miR-151-5p, hsa-miR-222	20445018, 20489169
6793	STK10	137	hsa-miR-125b	20306291
8428	STK24	95	hsa-let-7b, hsa-let-7e	15131085
6788	STK3	10	hsa-let-7b, hsa-let-7e	15131085
3925	STMN1	688	hsa-miR-17, hsa-miR-31-3p, hsa-miR-31-5p, hsa-miR-181a, hsa-miR-222	12554860, 18555017
6801	STRN	84	hsa-let-7b	18668040
8417	STX7	95	hsa-let-7b	18668040
51684	SUFU	21	hsa-miR-125a-5p	19022373
57794	SUGP1	21	hsa-let-7b, hsa-let-7c, hsa-let-7e, hsa-miR-17	19574298, 20818387
6839	SUV39H1	63	hsa-miR-125b	20699419
6850	SYK	201	hsa-miR-222	19464057
23345	SYNE1	666	hsa-let-7b, hsa-let-7c, hsa-let-7e, hsa-miR-99a, hsa-miR-99b, hsa-miR-125a-5p, hsa-miR-215, hsa-miR-328	18258830, 18668040
23224	SYNE2	74	hsa-let-7b	18668040
6856	SYPL1	211	hsa-let-7b	18668040
4070	TACSTD2	31	hsa-let-7b	18668040
6883	TAF12	84	hsa-miR-26a	20831567
9013	TAF1C	190	hsa-let-7b, hsa-let-7c, hsa-let-7e	15337850
6880	TAF9	84	hsa-miR-26a, hsa-miR-222	19153141, 20652617, 21226887
51616	TAF9B	31	hsa-let-7b	18668040
6895	TARBP2	42	hsa-let-7b, hsa-let-7c, hsa-let-7e, hsa-miR-26a, hsa-miR-423-5p	19138993, 19804757, 20585341, 20732906
6905	TBCE	10	hsa-miR-125b	21062749
29110	TBK1	10	hsa-let-7c, hsa-miR-222	20018759
6908	TBP	52	hsa-miR-222	20378769
9338	TCEAL1	10	hsa-miR-17, hsa-miR-146b-5p	18212054, 18493594, 18941111, 20101223
6941	TCF19	84	hsa-let-7b, hsa-let-7c, hsa-let-7e	17600087
8115	TCL1A	42	hsa-miR-181a, hsa-miR-181c	17707831, 17178851
7037	TFRC	137	hsa-miR-181a, hsa-miR-26a	17379065
7040	TGFB1	243	hsa-let-7b, hsa-let-7c, hsa-let-7e, hsa-miR-17, hsa-miR-26a, hsa-miR-99b, hsa-miR-181a, hsa-miR-181c	18922889, 19582816, 20023698, 20639536, 20940405, 20949564, 21067317, 21368581,
7043	TGFB3	10	hsa-let-7b, hsa-let-7c, hsa-let-7e, hsa-miR-26a	19342382
7045	TGFBI	455	hsa-miR-17	19136465, 19155294
7046	TGFBR1	74	hsa-let-7b, hsa-let-7c, hsa-let-7e	19841744
7048	TGFBR2	63	hsa-miR-17, hsa-miR-26a, hsa-miR-146b-5p	16461460, 19435428
83591	THAP2	21	hsa-let-7c	19372056
7057	THBS1	10	hsa-let-7b, hsa-miR-17	16878133, 18668040
117145	THEM4	10	hsa-let-7b	18668040
7073	TIAL1	137	hsa-miR-31-3p, hsa-miR-31-5p, hsa-miR-125b	20435889, 21293479
7074	TIAM1	31	hsa-miR-31-3p, hsa-miR-31-5p	20826792
353376	TICAM2	52	hsa-let-7b	18668040
1678	TIMM8A	95	hsa-miR-17, hsa-miR-125b, hsa-miR-423-5p	19734348, 20145181
7077	TIMP2	105	hsa-miR-31-3p, hsa-miR-31-5p	21293479
7078	TIMP3	84	hsa-let-7b, hsa-let-7c, hsa-let-7e, hsa-miR-181a, hsa-miR-181c, hsa-miR-222	19962668, 20021821, 20023698, 20417062, 21352471
7088	TLE1	63	hsa-miR-125a-5p	20937217
7099	TLR4	21	hsa-let-7e, hsa-miR-125a-5p, hsa-miR-125b, hsa-miR-146b-5p, hsa-miR-148b, hsa-miR-181a, hsa-miR-181c	16885212, 18291670, 18504431, 18701320, 19699171, 20435889, 20524934, 20616571, 21060679, 21062749, 21068402
54106	TLR9	42	hsa-miR-148b	21068402
3195	TLX1	10	hsa-miR-17	19148830
56889	TM9SF3	74	hsa-let-7b, hsa-let-7c, hsa-let-7e	19342589
57458	TMCC3	21	hsa-miR-125b	20306291
54499	TMCO1	84	hsa-let-7b	18668040
10972	TMED10	222	hsa-let-7b	18668040
10959	TMED2	63	hsa-let-7b	18668040
23423	TMED3	116	hsa-let-7b	18668040
79073	TMEM109	127	hsa-let-7b	18668040
8834	TMEM11	42	hsa-miR-222	20061215
25829	TMEM184B	116	hsa-let-7b, hsa-let-7e	15131085
387521	TMEM189	264	hsa-let-7b	18668040
23670	TMEM2	10	hsa-let-7b	18668040
440026	TMEM41B	10	hsa-let-7b	18668040
79188	TMEM43	158	hsa-let-7b	18668040
9528	TMEM59	158	hsa-let-7b	18668040
25963	TMEM87A	21	hsa-let-7b	18668040
29766	TMOD3	21	hsa-let-7b, hsa-let-7e	15131085
7124	TNF	95	hsa-let-7b, hsa-let-7c, hsa-let-7e, hsa-miR-17, hsa-miR-31-3p, hsa-miR-31-5p, hsa-miR-125b, hsa-miR-146b-5p	16885212, 18048652, 18246122, 18419608, 18438844, 18504431, 19949084, 20435889, 21062749, 21370248
7127	TNFAIP2	52	hsa-let-7b	18668040
7128	TNFAIP3	63	hsa-miR-17	20014148
8797	TNFRSF10A	42	hsa-let-7b	18668040
8795	TNFRSF10B	21	hsa-let-7b	18668040
8743	TNFSF10	21	hsa-let-7c, hsa-miR-222	18006822, 18246122, 19962668
10188	TNK2	148	hsa-miR-181c	19482995
27327	TNRC6A	10	hsa-let-7b, hsa-let-7c, hsa-let-7e, hsa-miR-17	16906129, 17671087, 19131968, 19398495, 19710908, 19716330, 19838187, 19841879, 20215348
23112	TNRC6B	105	hsa-let-7b, hsa-let-7c, hsa-let-7e, hsa-miR-125a-5p, hsa-miR-125b	17167072, 19398495, 19898466
57690	TNRC6C	10	hsa-let-7b, hsa-let-7c, hsa-let-7e	19838187
10953	TOMM34	105	hsa-let-7b	18668040
7157	TP53	84	hsa-let-7b, hsa-let-7c, hsa-let-7e, hsa-miR-17, hsa-miR-31-3p, hsa-miR-31-5p, hsa-miR-99a, hsa-miR-125a-5p, hsa-miR-125b, hsa-miR-146b-5p, hsa-miR-181a, hsa-miR-215, hsa-miR-222, hsa-miR-423-5p	16878133, 17962954, 18633110, 18728182, 18941111, 19074876, 19158830, 19196975, 19293287, 19347736, 19477219, 19818772, 19843843, 19890372, 19948396, 19950226, 20005852, 20014148, 20021821, 20049626, 20145152, 20170545, 20179198, 20216554, 20228781, 20428827, 20485546, 20049626, 20504344, 20542030, 20545570, 20647341, 20951946, 21252116, 21347262, 21365266, 21373745, 21399871
7168	TPM1	105	hsa-let-7b, hsa-miR-222	18668040, 20417062
7170	TPM3	264	hsa-let-7b	18668040
7189	TRAF6	21	hsa-miR-146b-5p	18504431, 20524934
23471	TRAM1	158	hsa-let-7b	18668040
50852	TRAT1	21	hsa-let-7b, hsa-let-7c, hsa-let-7e	18069688
10206	TRIM13	31	hsa-miR-181a	19033646
51127	TRIM17	10	hsa-let-7b, hsa-let-7c, hsa-let-7e	18069688
11074	TRIM31	21	hsa-miR-222	20492666
9319	TRIP13	21	hsa-let-7b	18668040
55621	TRMT1	137	hsa-let-7b	18668040
55687	TRMU	21	hsa-let-7b	18668040
57616	TSHZ3	21	hsa-miR-17	19177201
7103	TSPAN8	21	hsa-miR-125b	18056640
706	TSPO	179	hsa-miR-181a, hsa-miR-181c	19595696
7270	TTF1	31	hsa-miR-222	19464057
64852	TUT1	52	hsa-let-7b, hsa-let-7c, hsa-let-7e	18614752, 19713958, 21378162
7291	TWIST1	21	hsa-let-7b, hsa-let-7c, hsa-let-7e, hsa-miR-17, hsa-miR-125b, hsa-miR-181a, hsa-miR-181c	17600087, 20406893, 21352471, 21362569,
25828	TXN2	127	hsa-let-7b	18668040
51060	TXNDC12	63	hsa-let-7b	18668040
10628	TXNIP	560	hsa-miR-17	20656682
7296	TXNRD1	148	hsa-let-7b	18668040
7297	TYK2	169	hsa-miR-222	19464057
7298	TYMS	84	hsa-let-7b, hsa-miR-215	18668040, 20647341
6675	UAP1	74	hsa-let-7b	18668040
7329	UBE2I	169	hsa-let-7b, hsa-let-7c, hsa-let-7e, hsa-miR-125b	18056640, 20498642
51465	UBE2J1	264	hsa-let-7b	18668040
7334	UBE2N	74	hsa-miR-125a-5p, hsa-miR-125b	20542030
9354	UBE4A	31	hsa-let-7b	18668040
8266	UBL4A	95	hsa-miR-26a	14697198
7368	UGT8	10	hsa-let-7b	18668040
115426	UHRF2	63	hsa-let-7b, hsa-let-7c, hsa-let-7e	19818775
81622	UNC93B1	338	hsa-let-7b	18668040
7392	USF2	137	hsa-miR-17, hsa-miR-151-3p, hsa-miR-151-5p	19074828, 20003307
7398	USP1	105	hsa-let-7b	15806104
29761	USP25	84	hsa-let-7c, hsa-miR-99a, hsa-miR-125b	18523997
7874	USP7	74	hsa-miR-125a-5p, hsa-miR-125b	20542030
7405	UVRAG	31	hsa-miR-17	19608627
6844	VAMP2	42	hsa-miR-26a	14697198
9341	VAMP3	84	hsa-let-7b	18668040
7421	VDR	52	hsa-let-7b, hsa-let-7c, hsa-let-7e, hsa-miR-125b, hsa-miR-328	17890240, 19437538, 1958138, 20153427, 21362569
7422	VEGFA	63	hsa-let-7b, hsa-let-7e, hsa-miR-17	15131085, 16878133, 18320040, 19293812, 20022054
7431	VIM	783	hsa-miR-17	19771525
23339	VPS39	105	hsa-let-7b	18668040
10490	VTI1B	31	hsa-let-7b	18668040
57590	WDFY1	63	hsa-let-7b	18668040
11091	WDR5	116	hsa-miR-125b	20306291
7465	WEE1	63	hsa-let-7b, hsa-let-7c, hsa-let-7e, hsa-miR-222	19126550, 19956200
80326	WNT10A	42	hsa-miR-125a-5p	20937217
7490	WT1	10	hsa-miR-26a, hsa-miR-181a, hsa-miR-181c	18832437, 18809607
54739	XAF1	21	hsa-miR-99a, hsa-miR-125b, hsa-miR-151-3p, hsa-miR-151-5p	21199010
7514	XPO1	84	hsa-let-7b, hsa-let-7c, hsa-let-7e	20436454
57510	XPO5	63	hsa-miR-26a, hsa-miR-423-5p	19138993, 20585341, 20732906
10413	YAP1	63	hsa-miR-181a	21274007
7525	YES1	63	hsa-miR-17, hsa-miR-181a	19734348, 21274007
90522	YIF1B	31	hsa-let-7b	18668040
7528	YY1	317	hsa-miR-17	20003307
7535	ZAP70	137	hsa-miR-151-3p, hsa-miR-181a, hsa-miR-181c	16762861, 17707831, 19717645
7704	ZBTB16	10	hsa-miR-222	18417445
23318	ZCCHC11	42	hsa-let-7b, hsa-let-7c, hsa-let-7e, hsa-miR-26a	19701194, 19703396, 19713958
6935	ZEB1	52	hsa-let-7b, hsa-let-7c, hsa-let-7e, hsa-miR-17, hsa-miR-222	19654291, 20037478, 20716115
9839	ZEB2	158	hsa-miR-215	17360662, 20393144
55734	ZFP64	21	hsa-miR-125b	20306291
161882	ZFPM1	31	hsa-miR-181a, hsa-miR-181c	18809607
7694	ZNF135	31	hsa-let-7c	19372056
55888	ZNF167	10	hsa-let-7b, hsa-let-7c, hsa-let-7e, hsa-miR-17	20639536
23528	ZNF281	42	hsa-miR-125b	20306291
149076	ZNF362	21	hsa-let-7b, hsa-let-7c, hsa-let-7e	17199042
171017	ZNF384	74	hsa-let-7b	18668040
90441	ZNF622	31	hsa-let-7b	18668040
57169	ZNFX1	127	hsa-miR-17	19734348
The set of validated targets for miRNAs downregulated in ATL cells (GSE31629) were identified by searching them on miRWalk. The expression of target genes in leukemia was verified by analyzing them on UniGene. They are listed with Entrez Gene ID, Gene Symbol, UniGene Leukemia EST transcripts per million (TPM), and PubMed ID.
