# Supplementary material for: Molecular network analysis of human microRNA targetome: from cancers to Alzheimer’s disease
Source: BioData Min. 2012 Oct 3;5:17. doi: 10.1186/1756-0381-5-17 (PMC3492042; doi:10.1186/1756-0381-5-17)
Supplement: Additional file 3 — Table S3. The list of top 10 IPA molecular networks relevant to 931 miRNA targets theoretically upregulated in ATL cells. [file 1756-0381-5-17-S3.xls]

## Sheet: SupTab3
Supplementary Table 3. The list of top 10 IPA molecular networks relevant to 931 miRNA targets theoretically upregulated in ATL cells
Rank	Network Functions	Molecules in Network	p-Value
1	Infectious Disease, Protein Synthesis, Cancer	AKAP8, ANP32B, ARID2, ATAD3A/ATAD3B, C/ebp, C1QBP, CALCOCO2, CCNA2, CEBPG, CLDN1, CPEB2, CSK, Ctbp, CYFIP2, DDX6, DGCR8, DICER1, DROSHA, DUSP12, EDC4, Eif2, EIF2C1, EIF2C2, EIF2C3, EIF2C4, ELAVL1, ERCC4, ETV6, FMR1, FOS, FOSL2, FXR1, FXR2, hnRNP H, HNRNPA1, HNRNPD, HNRNPM, IGF2BP1, KHSRP, Lamin, LMNB2, MIRLET7, NAT6, NCL, P4HA2, PAM, PCBP2, PERP, Pias, PRKAR1A, PRPF40A, PRRC2A, PTBP1, PTBP2, PTPR…	1e-82
2	Cancer, Hereditary Disorder, Respiratory Disease	20s proteasome, ABCF2, ABHD10, ALDH1A1, Alpha tubulin, ANPEP, ANXA2, Ap1 gamma, AP3D1, APC, APC-AXIN-GSK3b, ARL2, ASH2L, Aspp, AURKA, Beta Tubulin, BNIP3L, BRAP, CBFB, CCNE2, CCT4, CDC14A, CDKN1A, CDKN2A, Ck2, CKAP4, CTNNBIP1, DOCK5, Dynein, E2F1, ETS1, FASTK, FNDC3A, Gamma tubulin, H2AFX, HGF, HIF1A, HOXA10, ID2, IGFBP3, JTB, LTF, MAP3K8, MCM2, MMP13, MSI2, MYBBP1A, NT5C3, PFK, PKD1, PKD2, PPP6C…	1e-59
3	DNA Replication, Recombination, and Repair, Gene Expression, Cell Cycle	AKT1, AMACR, ATRX, BET1, Calbindin, CARHSP1, Caspase 3/7, CBX7, CHFR, DCAF7, DNA (cytosine-5-)-methyltransferase, DNA-directed DNA polymerase, DNMT1, DNMT3A, DNMT3B, DOCK7, DYRK2, E2F1-HDAC-Rb, EHMT1, EHMT2, EZH2, FOXA1, H3F3A/H3F3B, HDAC4, HDAC9, Hdac, hexokinase, HISTONE, Histone h4,histone-lysine N-methyltransferase, HK1, IFRD1, JARID2, KIF23, LDL-cholesterol, MARK2, MECP2, methyltransferase, …	1e-58
4	Cellular Development, Cellular Growth and Proliferation, Tumor Morphology	ACP2, ADCY, ADIPOR2, ADRB, aldo, ATG9A, ATP2A2, BACE1, Basc, BCL2, Camk, CCND1, CDK2-Cyclin D1, CDK4-Cyclin D2, CEP72, CSAD, CTNNb-LEF1, DERL1, DLL1, ERBB2, estrogen receptor, FASN, FGF2, Fgf, FSH, FXR ligand-FXR-Retinoic acid-RXRa, GOLGA7, Gsk3, GSK3B, hCG, HSD17B12, Icam, IDH1, IGF1R, IL1B, INS, Insulin, Lh, MAN1A1, MAPK14, METAP2, MMP9, MRN, NOTCH2, NRAS, p85 (pik3r), PCNA, Pde, PGM1, PLAG1, P…	1e-57
5	Cell Death, Cell Morphology, Cellular Function and Maintenance	14-3-3, 26s Proteasome, ABL1, Ap2 alpha, BAX, BCL2L1, BIRC3, BRCA2, BRPF3, CASP3, CASP6, CASP7, CASP3/6/7, caspase, CDIPT, CDKN1B, CYCS, Cytochrome c, DFF, DNAJ, DNAJB1, DNAJB4, DNAJC19, E3 RING, ERBB3, ERG, FADD, FAS, FLT3, HBXIP, HLA Class I, HLA-DR, HOMER2, HSF1, Hsp27, Hsp70, Hsp90, HSP, Hsp22/Hsp40/Hsp90, HSPA1A/HSPA1B, Ifn gamma, IQGAP3, IQGAP, MAP2K1/2, MAP3K7, MAPK9, MCL1, MDM2, MET, MTPN…	1e-54
6	DNA Replication, Recombination, and Repair, Gene Expression, Cell Morphology	3 BETA HSD, Ahr-aryl hydrocarbon-Arnt, ATM/ATR, ATP6V0A1, BRCA1, BRCA1-BARD1, Cbp/p300, CCNT2, CDC73, Ces, CHD1, CHEK1, COMP, DNA-directed RNA polymerase, GADD45A, GARS, GFPT1, GST, Histone h3, Holo RNA polymerase II, HOXA9, HPRT1, ID1, Importin alpha, Importin beta, KPNA2, MED6, mediator, MLLT1, MTRR, Nc2, NCAPG, NCOA3, NFIB, NPM1, Nuclear factor 1,P-TEFb, PDLIM5, PNP, POLR2A, POLR2C, POLR2K, PR…	1e-50
7	Cellular Movement, Hematological System Development and Function, Immune Cell Trafficking	AARSD1, Aconitase, Angiotensin II receptor type 1, ATG3, ATP6V1B2, ATP6V1F, BRMS1, CCL1, CCL2, CCL5, CCL16, Ccr, CD3, CD28, CD44, CDX2, chemokine, Chuk-Ikbkb-Ikbkg, CXCR4, DUSP23, ELANE, FBXW11, Fcer1, H+-transporting two-sector ATPase, HARS, Hat, HMGA1, IFRD2, Ikb, IKBKB, IKK (complex), IL1, IL8, INTERLEUKIN, IRAK1, IRAK4, IRAK1/4, KITLG, LTN1, MAP2K1, MHC CLASS I (family), MLEC, MRPL20, NFKB1, …	1e-48
8	Cellular Development, Hematological System Development and Function, Hematopoiesis	AFP, Alpha actin, Ampa Receptor, Ant, Ap1, AP3B1, BASP1, Calcineurin A, Calcineurin protein(s), CaMKII, CD2, CHRD, cJun-ATF2, CLCN3, CORO1C, Cytokeratin, EF-1 alpha, G-Actin, GATA1, GATA6, Gata, GFAP, GPI, Hdac1/2, HMG CoA synthase, IGF2R, JUN, KRT7, KRT16, KRT17, Lamin b, LIF, LMO2, MAT2A, MEF2, MEF2C, MEF2D, MIR124, NFAT (complex), Nfat (family), NMDA Receptor, NUCB1, PADI4, PARP8, PARP, PDLIM7…	1e-45
9	Cell Signaling, Small Molecule Biochemistry, Cell Death	2' 5' oas, ACTG1, ADM, ANG, APOE, arginase, ATF2, ATF1, Camkk, CAP1, CEBPB, Cg, CLU, CNP, Cpla2, CPT1, creatine kinase, CREB1, Creb, CSRP1, CTSD, CYBB, cyclooxygenase, CYP19, CYP, CYP19A1, CYP51A1, DDIT3, EGR1, Ferritin, FH, G6PD, Growth hormone, GSTM4, HDL, HDL-cholesterol, hemoglobin, HMOX1, I kappa b kinase, IL1RN, JUNB, JUND, KRAS, LCN2, Ldh, LDL, MAP2, MTAP, Mucin, MYLIP, NADPH oxidase, NFE2…	1e-42
10	Cancer, Hematological Disease, Neurological Disease	ABHD11, ARL5B, ATXN7, BCAP31, BST2, CDC45, CDK5RAP1, CIAO1, COMMD9, CRIM1, CYC1, DDX56, DHDDS, DHX40, DHX57, DPP7, DTD1, EXOSC3, EXOSC5, FAM105A, FAM96A, FRG1, G3BP1, GABARAPL1, HARS2, HARS, HSDL1, LARP4, let-7a-5p (and other miRNAs w/seed GAGGUAG), LRRC8A, LUZP1, LYAR, MAGEA11, MARC1, miR-1 (and other miRNAs w/seed GGAAUGU), miR-155-5p (miRNAs w/seed UAAUGCU),miR-16-5p (and other miRNAs w/seed A…	1e-41
By importing Entrez Gene IDs of 932 miRNA target genes theoretically upregulated in ATL cells (GSE31629) into the Core Analysis tool of IPA, top 10 most relevant functional networks were identified. The p-value represents statistical significance evaluated by the Fisher’s exact test.
