# Supplementary material for: Molecular network analysis of human microRNA targetome: from cancers to Alzheimer’s disease
Source: BioData Min. 2012 Oct 3;5:17. doi: 10.1186/1756-0381-5-17 (PMC3492042; doi:10.1186/1756-0381-5-17)
Supplement: Additional file 4 — Table S4. The list of 265 target mRNAs for upregulated miRNAs in AD brains. [file 1756-0381-5-17-S4.xls]

## Sheet: SupTab4
Supplementary Table 4. The list of 265 target mRNAs for upregulated miRNAs in AD brains
Entrez Gene ID	Gene Symbol	UniGene Brain TPM	MicroRNA Name	PubMed ID
65985	AACS	82	hsa-miR-122	19296470
4363	ABCC1	14	hsa-miR-134	20371173
31	ACACA	64	hsa-miR-122	20124555
91	ACVR1B	63	hsa-miR-198, hsa-miR-206	20347265
102	ADAM10	59	hsa-miR-122	19726678
6868	ADAM17	6	hsa-miR-122, hsa-miR-206	19296470, 20682640
10598	AHSA1	89	hsa-miR-206	20682640
207	AKT1	97	hsa-miR-134, hsa-miR-206, hsa-miR-486-5p	19074725, 20142475, 21248297
10000	AKT3	105	hsa-miR-122	19296470
226	ALDOA	519	hsa-miR-122	19296470
287	ANK2	203	hsa-miR-122	19296470
311	ANXA11	84	hsa-miR-122	19296470
10947	AP3M2	64	hsa-miR-122	19296470
324	APC	127	hsa-miR-122	19607815
358	AQP1	194	hsa-miR-320a	20628061
361	AQP4	176	hsa-miR-320a	20628061
51742	ARID4B	44	hsa-miR-198, hsa-miR-206	20347265
1386	ATF2	42	hsa-miR-198, hsa-miR-206	17849003
477	ATP1A2	554	hsa-miR-122	19296470
51761	ATP8A2	52	hsa-miR-122	19891584
581	BAX	4	hsa-miR-188-5p	20039279
596	BCL2	12	hsa-miR-122, hsa-miR-206, hsa-miR-320a, hsa-miR-765	18692484, 19070389, 19070389, 20956382, 21143953
598	BCL2L1	56	hsa-miR-206	20956382
599	BCL2L2	20	hsa-miR-122	18692484, 20150764
627	BDNF	13	hsa-miR-134	20622856
332	BIRC5	85	hsa-miR-320a	20807887
650	BMP2	4	hsa-miR-206	19341710
657	BMPR1A	16	hsa-miR-122	21364282
10380	BPNT1	28	hsa-miR-122	18776238
672	BRCA1	10	hsa-miR-188-5p, hsa-miR-198, hsa-miR-320a	20167074
54535	CCHCR1	40	hsa-miR-122	17179747
595	CCND1	89	hsa-miR-122, hsa-miR-188-5p, hsa-miR-198	17616664, 19148268, 19584283, 20039279
894	CCND2	112	hsa-miR-198, hsa-miR-206	17849003
900	CCNG1	110	hsa-miR-122	17616664, 19584283, 20150764
930	CD19	1	hsa-miR-206	19074725
920	CD4	41	hsa-miR-498	20459811
958	CD40	6	hsa-miR-486-5p	19475450
960	CD44	327	hsa-miR-206	18373886
998	CDC42	224	hsa-miR-206	21302623
1026	CDKN1A	54	hsa-miR-572	20190813
1029	CDKN2A	22	hsa-miR-198, hsa-miR-206	20347265
1032	CDKN2D	31	hsa-miR-122	18597480
1081	CGA	6	hsa-miR-122	20111709
10970	CKAP4	41	hsa-miR-134	20485546
1213	CLTC	317	hsa-miR-122	19122656
1351	COX8A	60	hsa-miR-320a	18812439, 20508945
10814	CPLX2	521	hsa-miR-498	20819981
1374	CPT1A	18	hsa-miR-122	20124555
1384	CRAT	29	hsa-miR-122	18414021, 20412689
1385	CREB1	42	hsa-miR-134	20622856
1387	CREBBP	41	hsa-miR-122	20395958
1445	CSK	32	hsa-miR-122	18597480
1499	CTNNB1	319	hsa-miR-122	19607815
1523	CUX1	189	hsa-miR-122	20842632
1593	CYP27A1	64	hsa-miR-206	18827405
1638	DCT	13	hsa-miR-122	19719919
11218	DDX20	32	hsa-miR-188-5p	12554860
1656	DDX6	25	hsa-miR-122	20392846
84649	DGAT2	9	hsa-miR-122	20124555
54487	DGCR8	35	hsa-miR-134	20485546
23405	DICER1	60	hsa-miR-122, hsa-miR-134, hsa-miR-188-5p, hsa-miR-206, hsa-miR-320a, hsa-miR-572, hsa-miR-575, hsa-miR-601, hsa-miR-602, hsa-miR-617, hsa-miR-659	16505370, 17008435, 17459947, 17616579, 18192054, 18723136, 19669742, 20807887, 21111402
1760	DMPK	44	hsa-miR-206	20487562, 21169019
1786	DNMT1	48	hsa-miR-122	21269386
1844	DUSP2	11	hsa-miR-122	19296470
1852	DUSP9	2	hsa-miR-122, hsa-miR-206	21253009
1869	E2F1	19	hsa-miR-320a	19096009
10682	EBP	18	hsa-miR-122	20842632, 21038412
1950	EGF	4	hsa-miR-206	21302623
1956	EGFR	29	hsa-miR-206	19423651
112399	EGLN3	25	hsa-miR-122	19296470
26523	EIF2C1	24	hsa-miR-320a	18852463
27161	EIF2C2	20	hsa-miR-122, hsa-miR-188-5p	12554860, 20395958, 21177824
5169	ENPP3	7	hsa-miR-206	18827405
9583	ENTPD4	51	hsa-miR-122	19296470
1969	EPHA2	5	hsa-miR-122	20956972
2048	EPHB2	24	hsa-miR-206	19074725
2066	ERBB4	16	hsa-miR-122, hsa-miR-206	21253009
2120	ETV6	3	hsa-miR-320a	20807887
2146	EZH2	20	hsa-miR-320a	18852463
11124	FAF1	47	hsa-miR-498	20459811
150864	FAM117B	14	hsa-miR-122	19296470
2194	FASN	108	hsa-miR-122, hsa-miR-498, hsa-miR-601, hsa-miR-671-5p	19889580, 20124555, 20459811, 20497147
114907	FBXO32	52	hsa-miR-206	19074574
22887	FOXJ3	42	hsa-miR-122	19296470
2308	FOXO1	22	hsa-miR-486-5p	20028871, 20142475
2309	FOXO3	80	hsa-miR-206	20388878
27086	FOXP1	52	hsa-miR-122	19296470
11167	FSTL1	144	hsa-miR-198, hsa-miR-206	17030984, 19828686, 20347265
10272	FSTL3	25	hsa-miR-206	19074574
2521	FUS	302	hsa-miR-198	19671678
92579	G6PC3	36	hsa-miR-122	19296470
55568	GALNT10	29	hsa-miR-122	19296470
2617	GARS	377	hsa-miR-206	19341710
2625	GATA3	9	hsa-miR-122	21059207
50628	GEMIN4	20	hsa-miR-188-5p	12554860
2697	GJA1	261	hsa-miR-198, hsa-miR-206	17062625, 18155131, 19933329, 20347265
2891	GRIA2	280	hsa-miR-198, hsa-miR-206	20347265
2896	GRN	819	hsa-miR-659	18723524
2959	GTF2B	22	hsa-miR-122	18073344
2997	GYS1	159	hsa-miR-122	18073344
57817	HAMP	2	hsa-miR-122	21364282
3066	HDAC2	166	hsa-miR-206	20727829
9759	HDAC4	15	hsa-miR-206	20519629
10014	HDAC5	51	hsa-miR-206	20519629
9734	HDAC9	36	hsa-miR-206	20519629
23462	HEY1	116	hsa-miR-486-5p	20868653
3077	HFE	6	hsa-miR-122	21364282
10114	HIPK3	9	hsa-miR-198, hsa-miR-206	20347265
3156	HMGCR	231	hsa-miR-122	19846523
3162	HMOX1	23	hsa-miR-122	17919492, 20633528
3192	HNRNPU	303	hsa-miR-206	19586368
126393	HSPB6	12	hsa-miR-320a	19380620
3339	HSPG2	29	hsa-miR-122	20150764
3398	ID2	52	hsa-miR-206	21041476
3479	IGF1	3	hsa-miR-671-5p	20497147
3480	IGF1R	33	hsa-miR-122	19726678
3483	IGFALS	1	hsa-miR-206	20007902
3553	IL1B	10	hsa-miR-188-5p	19541842
3569	IL6	3	hsa-miR-122, hsa-miR-671-5p	20497147, 20678445
55364	IMPACT	19	hsa-miR-122	20537478
10379	IRF9	40	hsa-miR-122	20592082
83737	ITCH	28	hsa-miR-320a	19096009
55600	ITLN1	1	hsa-miR-188-5p	19669742
3725	JUN	87	hsa-miR-198, hsa-miR-206	17849003
9761	KIAA0152	82	hsa-miR-198, hsa-miR-206	20347265
3815	KIT	33	hsa-miR-134	19768731
9314	KLF4	11	hsa-miR-188-5p	19541842
26524	LATS2	6	hsa-miR-206	18155131
3958	LGALS3	22	hsa-miR-122	20960104
3984	LIMK1	53	hsa-miR-134	16421561, 16488859
286826	LIN9	8	hsa-miR-320a	18852463
9516	LITAF	173	hsa-miR-122	20956972
4045	LSAMP	57	hsa-miR-206	19586368
4094	MAF	13	hsa-miR-122	21059207
5600	MAPK11	18	hsa-miR-122	19296470
1432	MAPK14	69	hsa-miR-198, hsa-miR-206	20347265
4149	MAX	44	hsa-miR-498	20819981
4170	MCL1	100	hsa-miR-320a	19070389, 19096009
4194	MDM4	35	hsa-miR-134	20371173
4199	ME1	61	hsa-miR-134	15183728
4204	MECP2	36	hsa-miR-122	19296470
4208	MEF2C	231	hsa-miR-206	19828686
4209	MEF2D	54	hsa-miR-134	19197241
4233	MET	14	hsa-miR-122, hsa-miR-206	19620785, 19710019, 20392846, 20041488
57591	MKL1	27	hsa-miR-486-5p	20142475
23209	MLC1	1693	hsa-miR-122	21048795
4318	MMP9	8	hsa-miR-188-5p, hsa-miR-206	19669742, 21302623
9242	MSC	21	hsa-miR-206	16923828
4437	MSH3	5	hsa-miR-134	20371173
2660	MSTN	1	hsa-miR-206	16751773, 17381315
4609	MYC	45	hsa-miR-134, hsa-miR-198	18451220
4618	MYF6	1	hsa-miR-206	18619954
29116	MYLIP	15	hsa-miR-198, hsa-miR-206	20347265
4683	NBN	42	hsa-miR-188-5p	18230126
4684	NCAM1	742	hsa-miR-122	19296470
4686	NCBP1	53	hsa-miR-122	20395958
84901	NFATC2IP	35	hsa-miR-122	19296470
4790	NFKB1	18	hsa-miR-601, hsa-miR-671-5p	19889580, 20497147
4802	NFYC	83	hsa-miR-122	20889907
54413	NLGN3	86	hsa-miR-486-5p	20868653
57502	NLGN4X	47	hsa-miR-486-5p	20868653
4842	NOS1	10	hsa-miR-206	20727829
4851	NOTCH1	30	hsa-miR-198, hsa-miR-206	20347265
4854	NOTCH3	19	hsa-miR-206	19723635
4855	NOTCH4	26	hsa-miR-206	19723635
4852	NPY	10	hsa-miR-206	19586368
2494	NR5A2	1	hsa-miR-134	17916804
9378	NRXN1	152	hsa-miR-486-5p	20868653
4916	NTRK3	46	hsa-miR-765	19370765, 21143953
9253	NUMBL	44	hsa-miR-122	19296470
5063	PAK3	21	hsa-miR-572	20190813
5077	PAX3	6	hsa-miR-206	20502458, 20956382
5081	PAX7	6	hsa-miR-206	19754672, 20727829, 20819939, 21041476
5111	PCNA	71	hsa-miR-188-5p	20039279
5156	PDGFRA	35	hsa-miR-134	19768731
5266	PI3	1	hsa-miR-206, hsa-miR-486-5p	19074725, 20142475
5290	PIK3CA	8	hsa-miR-486-5p	20142475
139728	PNCK	70	hsa-miR-122, hsa-miR-206	21253009
5422	POLA1	5	hsa-miR-206	16923828
661	POLR3D	32	hsa-miR-320a	18852463
5443	POMC	19	hsa-miR-122	20960104
5465	PPARA	19	hsa-miR-122, hsa-miR-206	19074574, 19487572
10891	PPARGC1A	16	hsa-miR-122	21241755
8495	PPFIBP2	53	hsa-miR-206	19586368
5519	PPP2R1B	59	hsa-miR-134	21248297
7001	PRDX2	166	hsa-miR-122	20859956
5562	PRKAA1	33	hsa-miR-122	16459310
5563	PRKAA2	15	hsa-miR-122	16459310
5564	PRKAB1	129	hsa-miR-122	16459310
8842	PROM1	25	hsa-miR-206, hsa-miR-486-5p	18765229, 21109969
5725	PTBP1	92	hsa-miR-206	17210790
58155	PTBP2	119	hsa-miR-206	17210790
139411	PTCHD1	5	hsa-miR-486-5p	20868653
5728	PTEN	22	hsa-miR-122, hsa-miR-486-5p	19711427, 20142475, 20956972
5770	PTPN1	89	hsa-miR-198, hsa-miR-206	17849003
5789	PTPRD	83	hsa-miR-206	19586368
23369	PUM2	55	hsa-miR-134	19907703
80223	RAB11FIP1	10	hsa-miR-122	19296470
5873	RAB27A	4	hsa-miR-122	19620236
5870	RAB6A	432	hsa-miR-122	19296470
51560	RAB6B	216	hsa-miR-122	19296470
5879	RAC1	157	hsa-miR-122	19935707
11186	RASSF1	28	hsa-miR-602	20364114
5930	RBBP6	44	hsa-miR-134	20485546
23186	RCOR1	17	hsa-miR-320a	19118166
5971	RELB	1	hsa-miR-671-5p	20497147
5978	REST	5	hsa-miR-320a	19118166
6009	RHEB	98	hsa-miR-206	18827171
387	RHOA	341	hsa-miR-122	19617899
389	RHOC	105	hsa-miR-206	18373886
25778	RIPK5	22	hsa-miR-122	19296470
29102	RNASEN	56	hsa-miR-134, hsa-miR-206	17008435, 17459947, 19235467
8731	RNMT	32	hsa-miR-206	19620785
55599	RNPC3	36	hsa-miR-188-5p	12554860
6238	RRBP1	44	hsa-miR-134	15183728
861	RUNX1	7	hsa-miR-320a	20807887
22937	SCAP	172	hsa-miR-122	17898712
59342	SCPEP1	96	hsa-miR-122	19706194, 21177824
57794	SF4	91	hsa-miR-122, hsa-miR-206	18155131, 18414021
6426	SFRS1	252	hsa-miR-122	20392846
6427	SFRS2	767	hsa-miR-134	19711202
22941	SHANK2	30	hsa-miR-486-5p	20868653
85358	SHANK3	22	hsa-miR-486-5p	20868653
23411	SIRT1	13	hsa-miR-134	20622856
22933	SIRT2	386	hsa-miR-134	20622856
26503	SLC17A5	19	hsa-miR-122	20678445
6581	SLC22A3	14	hsa-miR-206	21109969
6541	SLC7A1	67	hsa-miR-122	16777601, 17179747, 17381319, 17381334, 19067360, 19296470
23657	SLC7A11	37	hsa-miR-122	19296470
4088	SMAD3	35	hsa-miR-486-5p	18765229
4089	SMAD4	57	hsa-miR-206	19341710
4092	SMAD7	10	hsa-miR-122	20625373
6602	SMARCD1	52	hsa-miR-122	19487572
6609	SMPD1	64	hsa-miR-188-5p	19541842
6657	SOX2	66	hsa-miR-134, hsa-miR-206	18806776, 21109969
6659	SOX4	58	hsa-miR-206	18373886
6662	SOX9	17	hsa-miR-486-5p	20868653
6720	SREBF1	309	hsa-miR-122	20124555, 20943752
6722	SRF	22	hsa-miR-122, hsa-miR-486-5p	19726678, 20142475
6484	ST3GAL4	28	hsa-miR-122	19372595
3925	STMN1	343	hsa-miR-188-5p	12554860
51684	SUFU	37	hsa-miR-575	19022373
6863	TAC1	21	hsa-miR-198, hsa-miR-206, hsa-miR-320a	17855557, 20347265
6872	TAF1	9	hsa-miR-198, hsa-miR-206	17849003
9095	TBX19	1	hsa-miR-122	19296470
6934	TCF7L2	53	hsa-miR-122	21059207
7037	TFRC	103	hsa-miR-320a	18523662, 19135902
7078	TIMP3	104	hsa-miR-206	20682640
3371	TNC	51	hsa-miR-206	18373886
7124	TNF	1	hsa-miR-122, hsa-miR-206	20678445, 20682640
7157	TP53	74	hsa-miR-122, hsa-miR-134, hsa-miR-320a	19096009, 19584283, 20485546
7161	TP73	1	hsa-miR-134, hsa-miR-320a, hsa-miR-602	19096009, 20364114, 20485546
7164	TPD52L1	32	hsa-miR-122	19296470
7165	TPD52L2	196	hsa-miR-122	19296470
11076	TPPP	86	hsa-miR-206	19606501
10221	TRIB1	15	hsa-miR-122	19296470
7276	TTR	126	hsa-miR-122	19584283
11334	TUSC2	44	hsa-miR-198	19671678
55833	UBAP2	62	hsa-miR-122	19296470
7402	UTRN	27	hsa-miR-198, hsa-miR-206	17030984, 20347265
7422	VEGFA	66	hsa-miR-122, hsa-miR-206	21253009
7447	VSNL1	345	hsa-miR-198, hsa-miR-206	20347265
23214	XPO6	114	hsa-miR-122	19296470
7528	YY1	61	hsa-miR-134	20622856
283489	ZNF828	22	hsa-miR-134	20622856
The set of validated targets for miRNAs upregulated in AD brains (GSE16759) were identified by searching them on miRWalk. The expression of target genes in the human brain was verified by analyzing them on UniGene. They are listed with Entrez Gene ID, Gene Symbol, UniGene Brain EST transcripts per million (TPM), and PubMed ID.
