# Supplementary material for: Molecular network analysis of human microRNA targetome: from cancers to Alzheimer’s disease
Source: BioData Min. 2012 Oct 3;5:17. doi: 10.1186/1756-0381-5-17 (PMC3492042; doi:10.1186/1756-0381-5-17)
Supplement: Additional file 5 — Table S5. The list of 662 target mRNAs for downregulated miRNAs in AD brains. [file 1756-0381-5-17-S5.xls]

## Sheet: SupTab5
Supplementary Table 5. The list of 662 target mRNAs for downregulated miRNAs in AD brains
Entrez Gene ID	Gene Symbol	UniGene Brain TPM	MicroRNA Name	PubMed ID
80755	AARSD1	31	hsa-miR-30e*, hsa-miR-30e	18668040
10061	ABCF2	27	hsa-miR-30e*, hsa-miR-30e	18668040
55347	ABHD10	47	hsa-miR-30e*, hsa-miR-30e	18668040
83451	ABHD11	8	hsa-miR-30e*, hsa-miR-30e	18668040
53	ACP2	283	hsa-miR-30e*, hsa-miR-30e	18668040
91	ACVR1B	63	hsa-miR-30e*, hsa-miR-30e	20347265
130399	ACVR1C	10	hsa-miR-376c	21224400
9370	ADIPOQ	7	hsa-miR-499-5p	21136442
133	ADM	42	hsa-miR-424	21122348
83440	ADPGK	48	hsa-miR-30e*, hsa-miR-30e	18668040
159	ADSS	82	hsa-miR-30e*, hsa-miR-30e	18668040
79814	AGMAT	1	hsa-miR-30e*, hsa-miR-30e	18668040
375790	AGRN	39	hsa-miR-30e*, hsa-miR-30e	18668040
10598	AHSA1	89	hsa-miR-101	21068409
9590	AKAP12	45	hsa-miR-186	20979053
10270	AKAP8	9	hsa-miR-30e*, hsa-miR-30e	18668040
207	AKT1	97	hsa-miR-30e*, hsa-miR-30e, hsa-miR-101, hsa-miR-181c, hsa-miR-424	19074548, 19699171, 20451494, 20956939, 21068409
211	ALAS1	92	hsa-miR-181c	19440340
347902	AMIGO2	10	hsa-miR-30e*, hsa-miR-30e	18668040
51479	ANKFY1	75	hsa-miR-30e*, hsa-miR-30e	18668040
54443	ANLN	503	hsa-miR-424	19956200
10541	ANP32B	42	hsa-miR-30e*, hsa-miR-30e	18668040
290	ANPEP	5	hsa-miR-30e*, hsa-miR-30e	18668040
302	ANXA2	175	hsa-miR-30e*, hsa-miR-30e	18668040
160	AP2A1	40	hsa-miR-30e*, hsa-miR-30e	18668040
1173	AP2M1	952	hsa-miR-424	20065103
8546	AP3B1	34	hsa-miR-30e*, hsa-miR-30e	18668040
8943	AP3D1	59	hsa-miR-30e*, hsa-miR-30e	18668040
324	APC	127	hsa-miR-148b	21068402
351	APP	765	hsa-miR-101	20395292
27236	ARFIP1	47	hsa-miR-30e*, hsa-miR-30e	18668040
23647	ARFIP2	108	hsa-miR-30e*, hsa-miR-30e	18668040
396	ARHGDIA	324	hsa-miR-30e*, hsa-miR-30e	18668040
8289	ARID1A	63	hsa-miR-30e*, hsa-miR-30e	18668040
196528	ARID2	22	hsa-miR-30e*, hsa-miR-30e	18668040
51742	ARID4B	44	hsa-miR-30e*, hsa-miR-30e	20347265
285598	ARL10	2	hsa-miR-30e*, hsa-miR-30e	18668040
402	ARL2	49	hsa-miR-30e*, hsa-miR-30e	18668040
221079	ARL5B	11	hsa-miR-30e*, hsa-miR-30e	18668040
406	ARNTL	43	hsa-miR-219-5p	17553428
81873	ARPC5L	30	hsa-miR-424	20065103
9070	ASH2L	139	hsa-miR-30e*, hsa-miR-30e	18668040
83858	ATAD3B	31	hsa-miR-30e*, hsa-miR-30e	18668040
1386	ATF2	42	hsa-miR-424	20003307
22926	ATF6	62	hsa-miR-424	19956200
64422	ATG3	72	hsa-miR-30e*, hsa-miR-30e	18668040
79065	ATG9A	190	hsa-miR-30e*, hsa-miR-30e	18668040
472	ATM	31	hsa-miR-181c, hsa-miR-374a	21102523, 21274007
488	ATP2A2	195	hsa-miR-30e*, hsa-miR-30e	18668040
506	ATP5B	378	hsa-miR-101	21291913
535	ATP6V0A1	755	hsa-miR-30e*, hsa-miR-30e	18668040
528	ATP6V1C1	145	hsa-miR-30e*, hsa-miR-30e	18668040
9296	ATP6V1F	77	hsa-miR-30e*, hsa-miR-30e	18668040
51761	ATP8A2	52	hsa-miR-101	21291913
546	ATRX	66	hsa-miR-30e*, hsa-miR-30e	18668040
6310	ATXN1	35	hsa-miR-101	18758459
9212	AURKB	14	hsa-miR-30e*, hsa-miR-30e	18668040
79870	BAALC	151	hsa-miR-181c	18809607
25805	BAMBI	32	hsa-miR-20b	21042576
7916	BAT2	87	hsa-miR-30e*, hsa-miR-30e	18668040
27241	BBS9	42	hsa-miR-101, hsa-miR-499-5p	21098446
594	BCKDHB	59	hsa-miR-30e*, hsa-miR-30e	18668040
596	BCL2	12	hsa-miR-30e*, hsa-miR-30e, hsa-miR-181c, hsa-miR-186, hsa-miR-374a	17707831, 19811318, 20162574, 20204284, 20451494, 20693279, 21274007
10018	BCL2L11	2	hsa-miR-101, hsa-miR-181c, hsa-miR-186	19811318, 21270667
599	BCL2L2	20	hsa-miR-374a	21274007
604	BCL6	84	hsa-miR-30e*, hsa-miR-30e, hsa-miR-424	19956200, 20966935
613	BCR	70	hsa-miR-101, hsa-miR-181c, hsa-miR-424	19074828, 20693279, 20842500
627	BDNF	13	hsa-miR-101	14697198
10282	BET1	36	hsa-miR-30e*, hsa-miR-30e	18668040
27319	BHLHE22	9	hsa-miR-148b	21285947
672	BRCA1	10	hsa-miR-154*	20167074
27154	BRPF3	26	hsa-miR-30e*, hsa-miR-30e	18668040
55717	BRWD2	65	hsa-miR-30e*, hsa-miR-30e	18668040
10438	C1D	47	hsa-miR-30e*, hsa-miR-30e	18668040
55924	C1orf183	30	hsa-miR-219-5p	19851984
771	CA12	61	hsa-miR-30e*, hsa-miR-30e	18668040
775	CACNA1C	28	hsa-miR-101, hsa-miR-499-5p	21098446
781	CACNA2D1	22	hsa-miR-30e*, hsa-miR-30e	18668040
782	CACNB1	58	hsa-miR-101, hsa-miR-499-5p	21098446
10241	CALCOCO2	111	hsa-miR-30e*, hsa-miR-30e	18668040
818	CAMK2G	162	hsa-miR-219-5p	19196972
55832	CAND1	122	hsa-miR-30e*, hsa-miR-30e	18668040
822	CAPG	34	hsa-miR-30e*, hsa-miR-30e	18668040
23589	CARHSP1	132	hsa-miR-30e*, hsa-miR-30e	18668040
836	CASP3	47	hsa-miR-374a	21274007
865	CBFB	16	hsa-miR-30e*, hsa-miR-30e	18668040
887	CCKBR	12	hsa-miR-148b	21205300
595	CCND1	89	hsa-miR-30e*, hsa-miR-30e, hsa-miR-424	18701644, 19074548, 20309880, 21179471
894	CCND2	112	hsa-miR-154*	21128228
896	CCND3	111	hsa-miR-424	18701644
898	CCNE1	0	hsa-miR-424	18701644, 19956200
9134	CCNE2	26	hsa-miR-424	19956200
899	CCNF	12	hsa-miR-424	19956200
948	CD36	17	hsa-miR-154*, hsa-miR-181c	17379065
920	CD4	41	hsa-miR-181c	18974849, 21112091
958	CD40	6	hsa-miR-20b	20485376
925	CD8A	16	hsa-miR-181c	18974849
928	CD9	93	hsa-miR-181c	19482995
8556	CDC14A	9	hsa-miR-424	19956200
993	CDC25A	4	hsa-miR-424	19956200, 20462953
64866	CDCP1	3	hsa-miR-30e*, hsa-miR-30e	18668040
10423	CDIPT	139	hsa-miR-30e*, hsa-miR-30e	18668040
51654	CDK5RAP1	62	hsa-miR-30e*, hsa-miR-30e	18668040
80279	CDK5RAP3	234	hsa-miR-30e*, hsa-miR-30e	18668040
1021	CDK6	32	hsa-miR-424	18701644
54901	CDKAL1	21	hsa-miR-30e*, hsa-miR-30e	18668040
1026	CDKN1A	54	hsa-miR-20b, hsa-miR-374a, hsa-miR-424	18212054, 19956200, 20190813, 21274007
1027	CDKN1B	173	hsa-miR-181c	18708351
1029	CDKN2A	22	hsa-miR-30e*, hsa-miR-30e, hsa-miR-301a, hsa-miR-582-5p	19396864, 20347265
1050	CEBPA	10	hsa-miR-181c	18809607
1051	CEBPB	11	hsa-miR-30e*, hsa-miR-30e, hsa-miR-424	18668040, 20003307
55722	CEP72	9	hsa-miR-30e*, hsa-miR-30e	18668040
10036	CHAF1A	10	hsa-miR-30e*, hsa-miR-30e	18668040
1105	CHD1	15	hsa-miR-30e*, hsa-miR-30e	18668040
1108	CHD4	87	hsa-miR-424	20065103
1111	CHEK1	30	hsa-miR-424	19956200
27243	CHMP2A	47	hsa-miR-30e*, hsa-miR-30e	18668040
26973	CHORDC1	60	hsa-miR-30e*, hsa-miR-30e	18668040
113189	CHST14	7	hsa-miR-30e*, hsa-miR-30e	20498632
1154	CISH	4	hsa-miR-374a, hsa-miR-499-5p	20549817, 21274007
9076	CLDN1	17	hsa-miR-30e*, hsa-miR-30e	18668040
1203	CLN5	39	hsa-miR-30e*, hsa-miR-30e	18668040
9575	CLOCK	15	hsa-miR-219-5p	17553428
1213	CLTC	317	hsa-miR-30e*, hsa-miR-30e	21070682
8161	COIL	10	hsa-miR-30e*, hsa-miR-30e	18668040
29099	COMMD9	61	hsa-miR-30e*, hsa-miR-30e	18668040
23603	CORO1C	144	hsa-miR-30e*, hsa-miR-30e	18668040
1351	COX8A	60	hsa-miR-30e*, hsa-miR-30e, hsa-miR-101	20508945
144402	CPNE8	8	hsa-miR-30e*, hsa-miR-30e	18668040
1371	CPOX	21	hsa-miR-30e*, hsa-miR-30e	18668040
1385	CREB1	42	hsa-miR-219-5p, hsa-miR-424	17553428, 19074548, 20003307
51232	CRIM1	16	hsa-miR-20b	21042576
1435	CSF1	41	hsa-miR-101	14697198
1448	CSN3	1	hsa-miR-101	20338454
1453	CSNK1D	297	hsa-miR-30e*, hsa-miR-30e	18668040
1465	CSRP1	549	hsa-miR-30e*, hsa-miR-30e	18668040
1499	CTNNB1	319	hsa-miR-30e*, hsa-miR-30e	18668040
1075	CTSC	58	hsa-miR-30e*, hsa-miR-30e	18668040
8453	CUL2	54	hsa-miR-424	20972335
8450	CUL4B	76	hsa-miR-30e*, hsa-miR-30e	18668040
6387	CXCL12	44	hsa-miR-101	14697198
1548	CYP2A6	2	hsa-miR-101	18780894
1595	CYP51A1	85	hsa-miR-30e*, hsa-miR-30e	18668040
55802	DCP1A	45	hsa-miR-101	20412057
11218	DDX20	32	hsa-miR-95, hsa-miR-101, hsa-miR-186, hsa-miR-219-5p, hsa-miR-424	11914277, 12554860, 17327266, 19138993, 20585341, 20732906
1655	DDX5	1310	hsa-miR-424	20065103
54487	DGCR8	35	hsa-miR-30e*, hsa-miR-30e, hsa-miR-181c, hsa-miR-219-5p	19138993, 19440340, 19851984, 19906860, 20585341, 20732906
79665	DHX40	43	hsa-miR-30e*, hsa-miR-30e	18668040
90957	DHX57	7	hsa-miR-30e*, hsa-miR-30e	18668040
23405	DICER1	60	hsa-miR-30e*, hsa-miR-30e, hsa-miR-148b, hsa-miR-181c, hsa-miR-219-5p, hsa-miR-551b, hsa-miR-580, hsa-miR-582-5p, hsa-miR-655, hsa-miR-656	16505370, 16574096, 18776119, 19138993, 19440340, 19851984, 19906860, 20110569, 20732906, 21285947
8788	DLK1	29	hsa-miR-582-5p	21063788
28514	DLL1	39	hsa-miR-101	14697198
1756	DMD	57	hsa-miR-30e*, hsa-miR-30e	20807818
23336	DMN	43	hsa-miR-30e*, hsa-miR-30e	21134262
1760	DMPK	44	hsa-miR-181c	20487562
3337	DNAJB1	185	hsa-miR-30e*, hsa-miR-30e	18668040
11080	DNAJB4	73	hsa-miR-30e*, hsa-miR-30e	18668040
131118	DNAJC19	71	hsa-miR-30e*, hsa-miR-30e	18668040
10059	DNM1L	185	hsa-miR-30e*, hsa-miR-30e, hsa-miR-499-5p	20062521, 21186368
1786	DNMT1	48	hsa-miR-148b	18314617
1788	DNMT3A	7	hsa-miR-499-5p	21136442
1789	DNMT3B	16	hsa-miR-499-5p	21136442
80005	DOCK5	18	hsa-miR-30e*, hsa-miR-30e	18668040
85440	DOCK7	34	hsa-miR-30e*, hsa-miR-30e	18668040
29952	DPP7	72	hsa-miR-30e*, hsa-miR-30e	18668040
1829	DSG2	7	hsa-miR-30e*, hsa-miR-30e	18668040
1832	DSP	21	hsa-miR-30e*, hsa-miR-30e	18668040
92675	DTD1	62	hsa-miR-30e*, hsa-miR-30e	18668040
1843	DUSP1	53	hsa-miR-101	21068409
11266	DUSP12	17	hsa-miR-30e*, hsa-miR-30e	18668040
80824	DUSP16	29	hsa-miR-30e*, hsa-miR-30e	21340045
54935	DUSP23	4	hsa-miR-30e*, hsa-miR-30e	18668040
1869	E2F1	19	hsa-miR-20b, hsa-miR-424	15944709, 20348243
1871	E2F3	8	hsa-miR-424, hsa-miR-582-5p	19864316, 20003307
1956	EGFR	29	hsa-miR-30e*, hsa-miR-30e, hsa-miR-424	17889671, 18668040
79813	EHMT1	30	hsa-miR-30e*, hsa-miR-30e	18668040
10919	EHMT2	71	hsa-miR-30e*, hsa-miR-30e	18668040
26523	EIF2C1	24	hsa-miR-219-5p, hsa-miR-424	19138993, 19851984, 19956200, 20732906
27161	EIF2C2	20	hsa-miR-30e*, hsa-miR-30e, hsa-miR-95, hsa-miR-101, hsa-miR-186, hsa-miR-219-5p, hsa-miR-424	11914277, 12554860, 17327266, 19138993, 19851984, 20582287
8661	EIF3A	102	hsa-miR-101	20412057
1977	EIF4E	172	hsa-miR-30e*, hsa-miR-30e	18668040
255520	ELMOD2	23	hsa-miR-30e*, hsa-miR-30e	18668040
2033	EP300	40	hsa-miR-30e*, hsa-miR-30e, hsa-miR-374a	19569050, 20579744
2034	EPAS1	148	hsa-miR-20b	21081659
2048	EPHB2	24	hsa-miR-101	20444294
2057	EPOR	11	hsa-miR-181c	18809607
2064	ERBB2	25	hsa-miR-30e*, hsa-miR-30e, hsa-miR-181c	18708351, 19432961
2078	ERG	11	hsa-miR-181c	18809607
2113	ETS1	7	hsa-miR-424	19956200
2146	EZH2	20	hsa-miR-101	14697198, 19008416, 19258506, 19625769, 20444294, 20478051, 20712078, 20965124, 21270667, 21368858
3992	FADS1	140	hsa-miR-30e*, hsa-miR-30e	18668040
9415	FADS2	148	hsa-miR-30e*, hsa-miR-30e	18668040
3995	FADS3	37	hsa-miR-30e*, hsa-miR-30e	18668040
54491	FAM105A	8	hsa-miR-30e*, hsa-miR-30e	18668040
348235	FAM33A	54	hsa-miR-301a	20470754
84191	FAM96A	35	hsa-miR-30e*, hsa-miR-30e	18668040
10922	FASTK	130	hsa-miR-181c	19482995
10979	FERMT2	26	hsa-miR-30e*, hsa-miR-30e	18668040
2258	FGF13	93	hsa-miR-30e*, hsa-miR-30e	18668040
2247	FGF2	12	hsa-miR-30e*, hsa-miR-30e	18668040
2260	FGFR1	108	hsa-miR-424	20065103
2271	FH	123	hsa-miR-20b	20485376
9457	FHL5	11	hsa-miR-30e*, hsa-miR-30e	18668040
2322	FLT3	3	hsa-miR-181c, hsa-miR-424	18450603, 18809607, 20561431
114793	FMNL2	75	hsa-miR-30e*, hsa-miR-30e	18668040
22862	FNDC3A	73	hsa-miR-30e*, hsa-miR-30e	18668040
64778	FNDC3B	13	hsa-miR-30e*, hsa-miR-30e	18668040
2353	FOS	531	hsa-miR-101	19133651, 20712078, 20965124
2354	FOSB	33	hsa-miR-101, hsa-miR-424	19133651, 20065103
2308	FOXO1	22	hsa-miR-186	20028871
2475	FRAP1	39	hsa-miR-101	18596100, 20805506
2483	FRG1	4	hsa-miR-30e*, hsa-miR-30e	18668040
11167	FSTL1	144	hsa-miR-30e*, hsa-miR-30e, hsa-miR-499-5p	19828686, 20347265
9513	FXR2	23	hsa-miR-30e*, hsa-miR-30e	18668040
2539	G6PD	51	hsa-miR-101	14697198
1647	GADD45A	25	hsa-miR-374a	21274007
2580	GAK	75	hsa-miR-30e*, hsa-miR-30e	18668040
2589	GALNT1	21	hsa-miR-30e*, hsa-miR-30e	18668040
51809	GALNT7	40	hsa-miR-30e*, hsa-miR-30e	18668040
117248	GALNTL2	137	hsa-miR-30e*, hsa-miR-30e	18668040
2597	GAPDH	1623	hsa-miR-30e*, hsa-miR-30e	18758992
2617	GARS	377	hsa-miR-30e*, hsa-miR-30e	18668040
50628	GEMIN4	20	hsa-miR-95, hsa-miR-101, hsa-miR-186, hsa-miR-219-5p	11914277, 12554860, 19138993, 19851984, 20585341, 20732906
25929	GEMIN5	32	hsa-miR-95, hsa-miR-101	11914277
79760	GEMIN7	1	hsa-miR-30e*, hsa-miR-30e	18668040
85476	GFM1	140	hsa-miR-30e*, hsa-miR-30e	18668040
2673	GFPT1	21	hsa-miR-30e*, hsa-miR-30e	18668040
2697	GJA1	261	hsa-miR-30e*, hsa-miR-30e	20347265
10672	GNA13	68	hsa-miR-30e*, hsa-miR-30e	18668040
2771	GNAI2	192	hsa-miR-30e*, hsa-miR-30e	18668040
54552	GNL3L	32	hsa-miR-30e*, hsa-miR-30e	18668040
64841	GNPNAT1	19	hsa-miR-30e*, hsa-miR-30e	18668040
51125	GOLGA7	149	hsa-miR-30e*, hsa-miR-30e	18668040
57678	GPAM	35	hsa-miR-30e*, hsa-miR-30e	18668040
2820	GPD2	44	hsa-miR-30e*, hsa-miR-30e	18668040
2821	GPI	1257	hsa-miR-181c	19585654, 21352471
9289	GPR56	612	hsa-miR-30e*, hsa-miR-30e	18668040
2891	GRIA2	280	hsa-miR-30e*, hsa-miR-30e	20347265, 20582287
2902	GRIN1	45	hsa-miR-219-5p	19196972
134266	GRPEL2	62	hsa-miR-30e*, hsa-miR-30e	18668040
2948	GSTM4	15	hsa-miR-30e*, hsa-miR-30e	18668040
9569	GTF2IRD1	15	hsa-miR-424	20348243
84705	GTPBP3	43	hsa-miR-30e*, hsa-miR-30e	18668040
2997	GYS1	159	hsa-miR-30e*, hsa-miR-30e	18668040
3035	HARS	239	hsa-miR-30e*, hsa-miR-30e	18668040
23438	HARS2	75	hsa-miR-30e*, hsa-miR-30e	18668040
10542	HBXIP	39	hsa-miR-30e*, hsa-miR-30e	18668040
3082	HGF	2	hsa-miR-301a, hsa-miR-582-5p	19396864
3091	HIF1A	396	hsa-miR-20b, hsa-miR-424	19893619, 20232316, 20972335
28996	HIPK2	201	hsa-miR-374a	21274007
10114	HIPK3	9	hsa-miR-20b, hsa-miR-30e*, hsa-miR-30e	17575136, 20347265
3133	HLA-E	164	hsa-miR-148b, hsa-miR-499-5p	20447577, 21068402
3135	HLA-G	1	hsa-miR-148b	17847008, 19664672
3159	HMGA1	239	hsa-miR-30e*, hsa-miR-30e	18668040
3162	HMOX1	23	hsa-miR-30e*, hsa-miR-30e	18668040
4670	HNRPM	45	hsa-miR-30e*, hsa-miR-30e	18668040
3198	HOXA1	1	hsa-miR-101	16549775
3207	HOXA11	5	hsa-miR-181c	16489342
3265	HRAS	16	hsa-miR-380	20871609
51144	HSD17B12	199	hsa-miR-30e*, hsa-miR-30e	18668040
83693	HSDL1	142	hsa-miR-30e*, hsa-miR-30e	18668040
3303	HSPA1A	776	hsa-miR-30e*, hsa-miR-30e	18668040
3304	HSPA1B	227	hsa-miR-30e*, hsa-miR-30e	18668040
10075	HUWE1	154	hsa-miR-219-5p	19851984
3373	HYAL1	12	hsa-miR-30e*, hsa-miR-30e	18668040
3397	ID1	81	hsa-miR-30e*, hsa-miR-30e	20807818
3399	ID3	77	hsa-miR-219-5p	20374639
3417	IDH1	99	hsa-miR-30e*, hsa-miR-30e	18668040
24138	IFIT5	33	hsa-miR-30e*, hsa-miR-30e	18668040
3475	IFRD1	51	hsa-miR-30e*, hsa-miR-30e	18668040
7866	IFRD2	75	hsa-miR-30e*, hsa-miR-30e	18668040
10642	IGF2BP1	13	hsa-miR-30e*, hsa-miR-30e	18668040
3482	IGF2R	37	hsa-miR-30e*, hsa-miR-30e	18668040
3569	IL6	3	hsa-miR-148b, hsa-miR-181c	21068402, 21352471
3636	INPPL1	40	hsa-miR-424	20065103
79711	IPO4	67	hsa-miR-30e*, hsa-miR-30e	18668040
128239	IQGAP3	2	hsa-miR-30e*, hsa-miR-30e	18668040
3654	IRAK1	47	hsa-miR-30e*, hsa-miR-30e	21340045
3673	ITGA2	26	hsa-miR-30e*, hsa-miR-30e	18668040
3674	ITGA2B	5	hsa-miR-101	16549775
3691	ITGB4	32	hsa-miR-30e*, hsa-miR-30e	18668040
3708	ITPR1	66	hsa-miR-424	20065103
182	JAG1	23	hsa-miR-148b	21205300
3725	JUN	87	hsa-miR-30e*, hsa-miR-30e, hsa-miR-301a, hsa-miR-424, hsa-miR-582-5p	18668040, 19074548, 19396864
131096	KCNH8	24	hsa-miR-424	20003307
3783	KCNN4	4	hsa-miR-30e*, hsa-miR-30e	18668040
143888	KDELC2	4	hsa-miR-30e*, hsa-miR-30e	18668040
9761	KIAA0152	82	hsa-miR-30e*, hsa-miR-30e	20347265
23378	KIAA0409	12	hsa-miR-30e*, hsa-miR-30e	18668040
23376	KIAA0776	19	hsa-miR-30e*, hsa-miR-30e	18668040
9493	KIF23	1	hsa-miR-424	19956200
3839	KPNA3	95	hsa-miR-30e*, hsa-miR-30e	18668040
3845	KRAS	32	hsa-miR-181c	20080834
3915	LAMC1	28	hsa-miR-30e*, hsa-miR-30e	18668040
26524	LATS2	6	hsa-miR-376a, hsa-miR-424	20237410, 21062812
3936	LCP1	33	hsa-miR-30e*, hsa-miR-30e	18668040
3958	LGALS3	22	hsa-miR-424	17889671
3975	LHX1	10	hsa-miR-30e*, hsa-miR-30e	19906860
84823	LMNB2	37	hsa-miR-30e*, hsa-miR-30e	18668040
4023	LPL	553	hsa-miR-30e*, hsa-miR-30e	18668040
4035	LRP1	196	hsa-miR-30e*, hsa-miR-30e	18668040
56262	LRRC8A	94	hsa-miR-30e*, hsa-miR-30e	18668040
84230	LRRC8C	18	hsa-miR-30e*, hsa-miR-30e	18668040
7798	LUZP1	31	hsa-miR-30e*, hsa-miR-30e	18668040
253558	LYCAT	3	hsa-miR-30e*, hsa-miR-30e	18668040
4067	LYN	6	hsa-miR-181c	20693279
11313	LYPLA2	32	hsa-miR-30e*, hsa-miR-30e	18668040
9935	MAFB	49	hsa-miR-101	16549775
9863	MAGI2	34	hsa-miR-101	20956939
5604	MAP2K1	27	hsa-miR-424	20065103, 21179471
8649	MAP2K1IP1	78	hsa-miR-30e*, hsa-miR-30e	18668040
7786	MAP3K12	24	hsa-miR-219-5p	19851984
1432	MAPK14	69	hsa-miR-30e*, hsa-miR-30e	20347265
5599	MAPK8	36	hsa-miR-101	21068409
5601	MAPK9	49	hsa-miR-424	20065103
2011	MARK2	26	hsa-miR-181c	20422465
92935	MARS2	14	hsa-miR-30e*, hsa-miR-30e	18668040
4144	MAT2A	767	hsa-miR-30e*, hsa-miR-30e	18668040
8930	MBD4	37	hsa-miR-424	20065103
4154	MBNL1	39	hsa-miR-30e*, hsa-miR-30e	18668040
4170	MCL1	100	hsa-miR-101, hsa-miR-181c	19074828, 19155302, 20693279, 20712078, 20965124
4199	ME1	61	hsa-miR-154*, hsa-miR-301a, hsa-miR-374a, hsa-miR-376c	15183728
4204	MECP2	36	hsa-miR-101, hsa-miR-181c, hsa-miR-186	14697198, 19811318
5469	MED1	41	hsa-miR-424	20065103
4208	MEF2C	231	hsa-miR-499-5p	19828686, 20733065
4223	MEOX2	2	hsa-miR-301a	20470754
4233	MET	14	hsa-miR-30e*, hsa-miR-30e	18668040, 20309880, 20498632
25840	METTL7A	97	hsa-miR-30e*, hsa-miR-30e	18668040
4298	MLLT1	19	hsa-miR-30e*, hsa-miR-30e	18668040
10962	MLLT11	417	hsa-miR-30e*, hsa-miR-30e	18668040
84188	MLSTD2	57	hsa-miR-30e*, hsa-miR-30e	18668040
4318	MMP9	8	hsa-miR-181c	20023698, 20422465
64757	MOSC1	9	hsa-miR-30e*, hsa-miR-30e	18668040
158747	MOSPD2	39	hsa-miR-30e*, hsa-miR-30e	18668040
4343	MOV10	69	hsa-miR-30e*, hsa-miR-30e	18668040
9526	MPDU1	88	hsa-miR-30e*, hsa-miR-30e	18668040
9019	MPZL1	69	hsa-miR-30e*, hsa-miR-30e	18668040
9902	MRC2	42	hsa-miR-30e*, hsa-miR-30e	18668040
79922	MRM1	4	hsa-miR-30e*, hsa-miR-30e	18668040
55052	MRPL20	28	hsa-miR-30e*, hsa-miR-30e	18668040
64951	MRPS24	11	hsa-miR-30e*, hsa-miR-30e	18668040
51650	MRPS33	20	hsa-miR-30e*, hsa-miR-30e	18668040
124540	MSI2	28	hsa-miR-30e*, hsa-miR-30e	18668040
10797	MTHFD2	73	hsa-miR-30e*, hsa-miR-30e	18668040
136319	MTPN	220	hsa-miR-380	15538371
4552	MTRR	57	hsa-miR-30e*, hsa-miR-30e	18668040
4582	MUC1	3	hsa-miR-424	17889671
4595	MUTYH	30	hsa-miR-499-5p	19948655
10514	MYBBP1A	29	hsa-miR-20b	19706389
4605	MYBL2	39	hsa-miR-30e*, hsa-miR-30e	21187425
4609	MYC	45	hsa-miR-20b, hsa-miR-154*, hsa-miR-181c	15944709, 18451220, 19706389
4613	MYCN	87	hsa-miR-101, hsa-miR-380	17875710, 20871609
57644	MYH7B	4	hsa-miR-499-5p	19948655, 20154144
29116	MYLIP	15	hsa-miR-20b, hsa-miR-30e*, hsa-miR-30e	17575136, 20347265
4651	MYO10	125	hsa-miR-30e*, hsa-miR-30e	18668040
4643	MYO1E	28	hsa-miR-30e*, hsa-miR-30e	18668040
8774	NAPG	86	hsa-miR-30e*, hsa-miR-30e	18668040
80155	NARG1	40	hsa-miR-30e*, hsa-miR-30e	18668040
4677	NARS	427	hsa-miR-30e*, hsa-miR-30e	18668040
24142	NAT6	34	hsa-miR-30e*, hsa-miR-30e	18668040
4683	NBN	42	hsa-miR-181c	20466808
64151	NCAPG	18	hsa-miR-30e*, hsa-miR-30e	18668040
57552	NCEH1	71	hsa-miR-30e*, hsa-miR-30e	18668040
4691	NCL	200	hsa-miR-30e*, hsa-miR-30e	18668040
8202	NCOA3	21	hsa-miR-20b	19706389
23054	NCOA6	58	hsa-miR-424	20065103
4734	NEDD4	7	hsa-miR-30e*, hsa-miR-30e	18668040
4745	NELL1	81	hsa-miR-30e*, hsa-miR-30e	18668040
4771	NF2	24	hsa-miR-301a, hsa-miR-582-5p	19396864
4779	NFE2L1	160	hsa-miR-424	20003307
4780	NFE2L2	94	hsa-miR-424	20003307
4802	NFYC	83	hsa-miR-101, hsa-miR-154*, hsa-miR-219-5p	20889907
4817	NIT1	52	hsa-miR-424	20065103
55922	NKRF	10	hsa-miR-301a	21113131
51701	NLK	33	hsa-miR-181c	19585654
4842	NOS1	10	hsa-miR-30e*, hsa-miR-30e	21134262
4851	NOTCH1	30	hsa-miR-30e*, hsa-miR-30e	16574096, 20347265
4853	NOTCH2	53	hsa-miR-30e*, hsa-miR-30e, hsa-miR-181c	18668040, 20080834
4855	NOTCH4	26	hsa-miR-181c	20080834
4860	NP	36	hsa-miR-30e*, hsa-miR-30e	18668040
4864	NPC1	86	hsa-miR-101, hsa-miR-301a	20406893, 21368858
4869	NPM1	329	hsa-miR-20b, hsa-miR-181c	15944709, 18450603, 18809607
4883	NPR3	6	hsa-miR-30e*, hsa-miR-30e	18668040
4306	NR3C2	12	hsa-miR-30e*, hsa-miR-30e	19944075
8829	NRP1	61	hsa-miR-30e*, hsa-miR-30e	18668040
51251	NT5C3	20	hsa-miR-30e*, hsa-miR-30e	18668040
4907	NT5E	54	hsa-miR-30e*, hsa-miR-30e	18668040
4924	NUCB1	270	hsa-miR-30e*, hsa-miR-30e	18668040
57532	NUFIP2	44	hsa-miR-30e*, hsa-miR-30e	18668040
64359	NXN	16	hsa-miR-30e*, hsa-miR-30e	18668040
4938	OAS1	34	hsa-miR-30e*, hsa-miR-30e	18701917
10280	OPRS1	73	hsa-miR-30e*, hsa-miR-30e, hsa-miR-424	18668040, 20065103
5027	P2RX7	99	hsa-miR-186	18682393
8974	P4HA2	33	hsa-miR-30e*, hsa-miR-30e	18668040
5049	PAFAH1B2	81	hsa-miR-30e*, hsa-miR-30e	18668040
5063	PAK3	21	hsa-miR-20b, hsa-miR-424	19956200, 20190813
5066	PAM	262	hsa-miR-219-5p, hsa-miR-376a	17149698, 20711171
142	PARP1	197	hsa-miR-374a	21274007
5077	PAX3	6	hsa-miR-30e*, hsa-miR-30e	16574096
5080	PAX6	56	hsa-miR-30e*, hsa-miR-30e	16574096
5134	PDCD2	32	hsa-miR-30e*, hsa-miR-30e	21340045
27250	PDCD4	64	hsa-miR-30e*, hsa-miR-30e	19593777
5139	PDE3A	9	hsa-miR-30e*, hsa-miR-30e	18668040
5154	PDGFA	1	hsa-miR-301a, hsa-miR-582-5p	19396864
5166	PDK4	121	hsa-miR-181c	19440340
10611	PDLIM5	59	hsa-miR-30e*, hsa-miR-30e	18668040
9260	PDLIM7	35	hsa-miR-30e*, hsa-miR-30e	18668040
8799	PEX11B	46	hsa-miR-30e*, hsa-miR-30e	18668040
5236	PGM1	184	hsa-miR-30e*, hsa-miR-30e	18668040
10857	PGRMC1	162	hsa-miR-30e*, hsa-miR-30e	18668040
1912	PHC2	91	hsa-miR-30e*, hsa-miR-30e	18668040
90102	PHLDB2	15	hsa-miR-30e*, hsa-miR-30e	18668040
8554	PIAS1	50	hsa-miR-424	20065103
8301	PICALM	96	hsa-miR-30e*, hsa-miR-30e	18668040
5290	PIK3CA	8	hsa-miR-101	21068409
23761	PISD	41	hsa-miR-30e*, hsa-miR-30e	18668040
9271	PIWIL1	6	hsa-miR-219-5p	19138993, 20732906
5586	PKN2	32	hsa-miR-30e*, hsa-miR-30e	18668040
5324	PLAG1	3	hsa-miR-424	19692702
5347	PLK1	77	hsa-miR-30e*, hsa-miR-30e	18668040
10769	PLK2	389	hsa-miR-219-5p	20374639
23129	PLXND1	37	hsa-miR-30e*, hsa-miR-30e	18668040
5371	PML	27	hsa-miR-181c	20693279
5420	PODXL	43	hsa-miR-30e*, hsa-miR-30e	18668040
23649	POLA2	64	hsa-miR-30e*, hsa-miR-30e	18668040
5425	POLD2	100	hsa-miR-30e*, hsa-miR-30e	18668040
54107	POLE3	211	hsa-miR-30e*, hsa-miR-30e	18668040
56655	POLE4	17	hsa-miR-30e*, hsa-miR-30e	18668040
5432	POLR2C	64	hsa-miR-30e*, hsa-miR-30e	18668040
5452	POU2F2	7	hsa-miR-424	19956200
5468	PPARG	2	hsa-miR-20b	21042576
5479	PPIB	49	hsa-miR-30e*, hsa-miR-30e	18668040
10105	PPIF	121	hsa-miR-30e*, hsa-miR-30e	18668040
9360	PPIG	34	hsa-miR-101	18780894
5493	PPL	12	hsa-miR-30e*, hsa-miR-30e	18668040
5510	PPP1R7	105	hsa-miR-30e*, hsa-miR-30e	18668040
5520	PPP2R2A	79	hsa-miR-376a	20237410
5524	PPP2R4	321	hsa-miR-30e*, hsa-miR-30e, hsa-miR-376a	18668040, 20237410
5527	PPP2R5C	113	hsa-miR-30e*, hsa-miR-30e	18668040
5530	PPP3CA	58	hsa-miR-30e*, hsa-miR-30e	18668040
5534	PPP3R1	16	hsa-miR-30e*, hsa-miR-30e	18668040
5536	PPP5C	137	hsa-miR-30e*, hsa-miR-30e	18668040
11230	PRAF2	96	hsa-miR-30e*, hsa-miR-30e	18668040
639	PRDM1	1	hsa-miR-30e*, hsa-miR-30e	20966935
5557	PRIM1	10	hsa-miR-30e*, hsa-miR-30e	18668040
5578	PRKCA	61	hsa-miR-101	20444294
5584	PRKCI	20	hsa-miR-30e*, hsa-miR-30e	18668040
55660	PRPF40A	34	hsa-miR-30e*, hsa-miR-30e	18668040
5631	PRPS1	211	hsa-miR-376a, hsa-miR-376c	17322061
221823	PRPS1L1	1	hsa-miR-376a, hsa-miR-376c	17322061
10942	PRSS21	6	hsa-miR-30e*, hsa-miR-30e	18668040
29968	PSAT1	270	hsa-miR-30e*, hsa-miR-30e	18668040
5725	PTBP1	92	hsa-miR-30e*, hsa-miR-30e	18668040
58155	PTBP2	119	hsa-miR-30e*, hsa-miR-30e	18668040
5728	PTEN	22	hsa-miR-20b, hsa-miR-101, hsa-miR-181c, hsa-miR-186	14697198, 19175831, 19811318, 20956939
5738	PTGFRN	23	hsa-miR-30e*, hsa-miR-30e	18668040
5743	PTGS2	9	hsa-miR-30e*, hsa-miR-30e, hsa-miR-101	18668040, 19133256, 19891660, 20712078, 20965124
51495	PTPLAD1	186	hsa-miR-30e*, hsa-miR-30e	18668040
201562	PTPLB	35	hsa-miR-30e*, hsa-miR-30e	18668040
114971	PTPMT1	13	hsa-miR-30e*, hsa-miR-30e	18668040
5792	PTPRF	104	hsa-miR-30e*, hsa-miR-30e	18668040
5795	PTPRJ	17	hsa-miR-30e*, hsa-miR-30e	18668040
5796	PTPRK	44	hsa-miR-30e*, hsa-miR-30e	18668040
138428	PTRH1	5	hsa-miR-30e*, hsa-miR-30e	18668040
5813	PURA	21	hsa-miR-30e*, hsa-miR-30e	18668040
11137	PWP1	92	hsa-miR-30e*, hsa-miR-30e	18668040
7837	PXDN	38	hsa-miR-30e*, hsa-miR-30e	18668040
51715	RAB23	15	hsa-miR-30e*, hsa-miR-30e	18668040
5874	RAB27B	20	hsa-miR-30e*, hsa-miR-30e	18668040
27314	RAB30	32	hsa-miR-30e*, hsa-miR-30e	18668040
83871	RAB34	62	hsa-miR-30e*, hsa-miR-30e	18668040
5878	RAB5C	99	hsa-miR-30e*, hsa-miR-30e	18668040
5870	RAB6A	432	hsa-miR-30e*, hsa-miR-30e	18668040
5887	RAD23B	63	hsa-miR-30e*, hsa-miR-30e	18668040
26064	RAI14	36	hsa-miR-30e*, hsa-miR-30e	18668040
5914	RARA	29	hsa-miR-424	20348243
5917	RARS	128	hsa-miR-30e*, hsa-miR-30e	18668040
5921	RASA1	47	hsa-miR-424	20065103
11186	RASSF1	28	hsa-miR-181c	21352471
9904	RBM19	20	hsa-miR-30e*, hsa-miR-30e	18668040
5937	RBMS1	27	hsa-miR-30e*, hsa-miR-30e	18668040
149041	RC3H1	23	hsa-miR-101, hsa-miR-181c, hsa-miR-186	19811318, 20412057
54542	RC3H2	14	hsa-miR-101	20412057
10231	RCAN2	223	hsa-miR-30e*, hsa-miR-30e	18668040
5955	RCN2	75	hsa-miR-30e*, hsa-miR-30e	18668040
23186	RCOR1	17	hsa-miR-30e*, hsa-miR-30e	18668040
157506	RDH10	10	hsa-miR-30e*, hsa-miR-30e	18668040
5962	RDX	94	hsa-miR-181c	19270793
91869	RFT1	9	hsa-miR-30e*, hsa-miR-30e	18668040
5992	RFX4	29	hsa-miR-219-5p	17553428
6009	RHEB	98	hsa-miR-30e*, hsa-miR-30e	18668040
388	RHOB	208	hsa-miR-30e*, hsa-miR-30e	18668040
391	RHOG	30	hsa-miR-30e*, hsa-miR-30e	18668040
29102	RNASEN	56	hsa-miR-20b, hsa-miR-30e*, hsa-miR-30e, hsa-miR-181c, hsa-miR-219-5p, hsa-miR-424	16574096, 18701644, 19138993, 19440340, 19706389, 20585341, 20732906
57674	RNF213	41	hsa-miR-30e*, hsa-miR-30e	18668040
8731	RNMT	32	hsa-miR-30e*, hsa-miR-30e	18668040
55599	RNPC3	36	hsa-miR-186	12554860
9125	RQCD1	34	hsa-miR-30e*, hsa-miR-30e	18668040
6238	RRBP1	44	hsa-miR-154*, hsa-miR-301a, hsa-miR-374a, hsa-miR-376c	15183728
57142	RTN4	506	hsa-miR-30e*, hsa-miR-30e	18668040
861	RUNX1	7	hsa-miR-424	20003307
6256	RXRA	38	hsa-miR-424	20348243
29901	SAC3D1	12	hsa-miR-30e*, hsa-miR-30e	18668040
9522	SCAMP1	170	hsa-miR-30e*, hsa-miR-30e	18668040
59342	SCPEP1	96	hsa-miR-499-5p	21030712
57410	SCYL1	33	hsa-miR-30e*, hsa-miR-30e	18668040
6386	SDCBP	350	hsa-miR-30e*, hsa-miR-30e	18668040
10484	SEC23A	152	hsa-miR-30e*, hsa-miR-30e	18668040
11196	SEC23IP	46	hsa-miR-30e*, hsa-miR-30e	18668040
10802	SEC24A	18	hsa-miR-30e*, hsa-miR-30e	18668040
5270	SERPINE2	221	hsa-miR-30e*, hsa-miR-30e	18668040
29072	SETD2	31	hsa-miR-20b, hsa-miR-424	20232316, 20972325
9814	SFI1	73	hsa-miR-30e*, hsa-miR-30e	18668040
9295	SFRS11	118	hsa-miR-376a, hsa-miR-376c	17322061
94081	SFXN1	30	hsa-miR-30e*, hsa-miR-30e	18668040
83442	SH3BGRL3	51	hsa-miR-30e*, hsa-miR-30e	18668040
23677	SH3BP4	21	hsa-miR-30e*, hsa-miR-30e, hsa-miR-219-5p	18668040, 20585341
6469	SHH	3	hsa-miR-30e*, hsa-miR-30e	16574096
8036	SHOC2	54	hsa-miR-30e*, hsa-miR-30e	18668040
6477	SIAH1	18	hsa-miR-424	21062812
8487	SIP1	10	hsa-miR-95, hsa-miR-101	11914277
6558	SLC12A2	21	hsa-miR-30e*, hsa-miR-30e	18668040
6560	SLC12A4	75	hsa-miR-30e*, hsa-miR-30e	18668040
6566	SLC16A1	188	hsa-miR-376a, hsa-miR-376c	17322061
9123	SLC16A3	25	hsa-miR-30e*, hsa-miR-30e	18668040
6509	SLC1A4	125	hsa-miR-30e*, hsa-miR-30e	18668040
6576	SLC25A1	52	hsa-miR-30e*, hsa-miR-30e	18668040
10165	SLC25A13	33	hsa-miR-30e*, hsa-miR-30e	18668040
79751	SLC25A22	166	hsa-miR-30e*, hsa-miR-30e	18668040
29957	SLC25A24	10	hsa-miR-30e*, hsa-miR-30e	18668040
81034	SLC25A32	49	hsa-miR-30e*, hsa-miR-30e	18668040
7779	SLC30A1	19	hsa-miR-30e*, hsa-miR-30e	18668040
81539	SLC38A1	189	hsa-miR-30e*, hsa-miR-30e	18668040
54407	SLC38A2	258	hsa-miR-30e*, hsa-miR-30e	18668040
92745	SLC38A5	11	hsa-miR-30e*, hsa-miR-30e	18668040
9497	SLC4A7	12	hsa-miR-30e*, hsa-miR-30e	18668040
6531	SLC6A3	5	hsa-miR-30e*, hsa-miR-30e	21338582
6541	SLC7A1	67	hsa-miR-30e*, hsa-miR-30e	18668040
23657	SLC7A11	37	hsa-miR-30e*, hsa-miR-30e	18668040
9351	SLC9A3R2	29	hsa-miR-30e*, hsa-miR-30e	18668040
4086	SMAD1	42	hsa-miR-30e*, hsa-miR-30e	18668040
4087	SMAD2	52	hsa-miR-30e*, hsa-miR-30e	20498632
4088	SMAD3	35	hsa-miR-424, hsa-miR-582-5p	20348243, 21063788
4089	SMAD4	57	hsa-miR-181c	20023698
4091	SMAD6	17	hsa-miR-582-5p	21063788
4093	SMAD9	15	hsa-miR-582-5p	21063788
8773	SNAP23	32	hsa-miR-30e*, hsa-miR-30e	18668040
9342	SNAP29	45	hsa-miR-30e*, hsa-miR-30e	18668040
6622	SNCA	68	hsa-miR-30e*, hsa-miR-30e	21338582
29907	SNX15	32	hsa-miR-30e*, hsa-miR-30e	18668040
399979	SNX19	63	hsa-miR-376a, hsa-miR-376c	17322061
58533	SNX6	98	hsa-miR-30e*, hsa-miR-30e	18668040
8651	SOCS1	7	hsa-miR-181c	19699171, 21352471
6657	SOX2	66	hsa-miR-30e*, hsa-miR-30e	20947512
55553	SOX6	22	hsa-miR-148b, hsa-miR-499-5p	20081117, 20154144, 21285947
6670	SP3	34	hsa-miR-424	20003307
60559	SPCS3	29	hsa-miR-30e*, hsa-miR-30e	18668040
283377	SPRYD4	21	hsa-miR-30e*, hsa-miR-30e	18668040
10558	SPTLC1	110	hsa-miR-30e*, hsa-miR-30e	18668040
8878	SQSTM1	359	hsa-miR-30e*, hsa-miR-30e	18668040
6734	SRPR	91	hsa-miR-30e*, hsa-miR-30e	18668040
58477	SRPRB	58	hsa-miR-30e*, hsa-miR-30e	18668040
8636	SSNA1	21	hsa-miR-30e*, hsa-miR-30e	18668040
10534	SSSCA1	10	hsa-miR-181c	18708351
6772	STAT1	137	hsa-miR-181c	20329552
6774	STAT3	86	hsa-miR-20b	20232316
3925	STMN1	343	hsa-miR-186	12554860
6801	STRN	37	hsa-miR-30e*, hsa-miR-30e	18668040
8417	STX7	192	hsa-miR-30e*, hsa-miR-30e	18668040
23345	SYNE1	120	hsa-miR-30e*, hsa-miR-30e, hsa-miR-301a	18258830, 18668040
23224	SYNE2	74	hsa-miR-30e*, hsa-miR-30e	18668040
8831	SYNGAP1	21	hsa-miR-424	20065103
6856	SYPL1	158	hsa-miR-30e*, hsa-miR-30e	18668040
6863	TAC1	21	hsa-miR-30e*, hsa-miR-30e	20347265
4072	TACSTD1	6	hsa-miR-181c	19585654
4070	TACSTD2	2	hsa-miR-30e*, hsa-miR-30e	18668040
6881	TAF10	32	hsa-miR-424	20065103
51616	TAF9B	47	hsa-miR-30e*, hsa-miR-30e	18668040
6895	TARBP2	31	hsa-miR-219-5p	19138993, 20585341, 20732906
9338	TCEAL1	26	hsa-miR-20b	18212054
7037	TFRC	103	hsa-miR-154*, hsa-miR-181c	17379065
7040	TGFB1	28	hsa-miR-30e*, hsa-miR-30e, hsa-miR-101, hsa-miR-181c, hsa-miR-582-5p	20023698, 20498632, 20676061, 21063788
7046	TGFBR1	30	hsa-miR-30e*, hsa-miR-30e	20498632
7048	TGFBR2	24	hsa-miR-30e*, hsa-miR-30e	21340045
7057	THBS1	49	hsa-miR-30e*, hsa-miR-30e	18668040
117145	THEM4	18	hsa-miR-30e*, hsa-miR-30e	18668040
7072	TIA1	40	hsa-miR-101	20412057
353376	TICAM2	199	hsa-miR-30e*, hsa-miR-30e	18668040
1678	TIMM8A	15	hsa-miR-186	20627087
7078	TIMP3	104	hsa-miR-181c	20023698, 21352471
7095	TLOC1	74	hsa-miR-30e*, hsa-miR-30e	18668040
7098	TLR3	7	hsa-miR-148b	21068402
7099	TLR4	22	hsa-miR-148b, hsa-miR-181c	19699171, 21068402
54499	TMCO1	98	hsa-miR-30e*, hsa-miR-30e	18668040
10972	TMED10	250	hsa-miR-30e*, hsa-miR-30e	18668040
10959	TMED2	159	hsa-miR-30e*, hsa-miR-30e	18668040
23423	TMED3	58	hsa-miR-30e*, hsa-miR-30e	18668040
79073	TMEM109	43	hsa-miR-30e*, hsa-miR-30e	18668040
387521	TMEM189	200	hsa-miR-30e*, hsa-miR-30e	18668040
23670	TMEM2	14	hsa-miR-30e*, hsa-miR-30e	18668040
440026	TMEM41B	43	hsa-miR-30e*, hsa-miR-30e	18668040
79188	TMEM43	161	hsa-miR-30e*, hsa-miR-30e	18668040
9528	TMEM59	262	hsa-miR-30e*, hsa-miR-30e	18668040
25963	TMEM87A	165	hsa-miR-30e*, hsa-miR-30e	18668040
7127	TNFAIP2	18	hsa-miR-30e*, hsa-miR-30e	18668040
8795	TNFRSF10B	32	hsa-miR-30e*, hsa-miR-30e	18668040
10188	TNK2	83	hsa-miR-181c	19482995
10953	TOMM34	110	hsa-miR-30e*, hsa-miR-30e	18668040
7157	TP53	74	hsa-miR-30e*, hsa-miR-30e, hsa-miR-380, hsa-miR-499-5p	20062521, 20871609, 21186368
7161	TP73	1	hsa-miR-374a	21274007
7168	TPM1	119	hsa-miR-30e*, hsa-miR-30e	18668040
7169	TPM2	29	hsa-miR-30e*, hsa-miR-30e	18668040
7170	TPM3	128	hsa-miR-30e*, hsa-miR-30e	18668040
11076	TPPP	86	hsa-miR-30e*, hsa-miR-30e	14966264
23471	TRAM1	41	hsa-miR-30e*, hsa-miR-30e	18668040
5987	TRIM27	40	hsa-miR-30e*, hsa-miR-30e	16574096
22954	TRIM32	20	hsa-miR-30e*, hsa-miR-30e	18668040
9319	TRIP13	10	hsa-miR-30e*, hsa-miR-30e	18668040
55621	TRMT1	272	hsa-miR-30e*, hsa-miR-30e	18668040
55687	TRMU	41	hsa-miR-30e*, hsa-miR-30e	18668040
706	TSPO	23	hsa-miR-181c	19595696
283237	TTC9C	10	hsa-miR-30e*, hsa-miR-30e	18668040
7272	TTK	19	hsa-miR-376a, hsa-miR-376c	17322061
7291	TWIST1	6	hsa-miR-181c, hsa-miR-301a	20406893, 21352471
25828	TXN2	33	hsa-miR-30e*, hsa-miR-30e	18668040
51060	TXNDC12	67	hsa-miR-30e*, hsa-miR-30e	18668040
7296	TXNRD1	300	hsa-miR-30e*, hsa-miR-30e	18668040
7298	TYMS	31	hsa-miR-30e*, hsa-miR-30e	18668040
6675	UAP1	22	hsa-miR-30e*, hsa-miR-30e	18668040
7329	UBE2I	67	hsa-miR-30e*, hsa-miR-30e	19223510, 20498642
51465	UBE2J1	36	hsa-miR-30e*, hsa-miR-30e	18668040
9354	UBE4A	77	hsa-miR-30e*, hsa-miR-30e	18668040
8266	UBL4A	76	hsa-miR-101	14697198
7368	UGT8	88	hsa-miR-30e*, hsa-miR-30e	18668040
81622	UNC93B1	13	hsa-miR-30e*, hsa-miR-30e	18668040
7392	USF2	48	hsa-miR-101, hsa-miR-424	19074828, 20003307
84135	UTP15	23	hsa-miR-30e*, hsa-miR-30e	18668040
7402	UTRN	27	hsa-miR-30e*, hsa-miR-30e	20347265
6844	VAMP2	143	hsa-miR-101	14697198
9341	VAMP3	225	hsa-miR-30e*, hsa-miR-30e	18668040
7422	VEGFA	66	hsa-miR-20b	18320040, 19893619, 20232316
23339	VPS39	54	hsa-miR-30e*, hsa-miR-30e	18668040
7447	VSNL1	345	hsa-miR-30e*, hsa-miR-30e	20347265
10490	VTI1B	72	hsa-miR-30e*, hsa-miR-30e	18668040
57590	WDFY1	43	hsa-miR-30e*, hsa-miR-30e	18668040
10238	WDR68	85	hsa-miR-30e*, hsa-miR-30e	18668040
7465	WEE1	17	hsa-miR-424	19956200
7474	WNT5A	17	hsa-miR-30e*, hsa-miR-30e, hsa-miR-101	18668040, 20676061
7490	WT1	2	hsa-miR-181c	18809607
331	XIAP	20	hsa-miR-30e*, hsa-miR-30e	20451494
57510	XPO5	61	hsa-miR-219-5p	19138993, 20585341, 20585341
10413	YAP1	21	hsa-miR-374a	21274007
7525	YES1	21	hsa-miR-374a	21274007
90522	YIF1B	23	hsa-miR-30e*, hsa-miR-30e	18668040
7528	YY1	61	hsa-miR-424	20003307
161882	ZFPM1	1	hsa-miR-181c	18809607
7545	ZIC1	19	hsa-miR-101	20676061
26046	ZNF294	9	hsa-miR-30e*, hsa-miR-30e	18668040
171017	ZNF384	33	hsa-miR-30e*, hsa-miR-30e	18668040
130557	ZNF513	21	hsa-miR-376a, hsa-miR-376c	17322061
90441	ZNF622	15	hsa-miR-30e*, hsa-miR-30e	18668040
283489	ZNF828	22	hsa-miR-499-5p	19416200
The set of validated targets for miRNAs downregulated in AD brains (GSE16759) were identified by searching them on miRWalk. The expression of target genes in the human brain was verified by analyzing them on UniGene. They are listed with Entrez Gene ID, Gene Symbol, UniGene Brain EST transcripts per million (TPM), and PubMed ID.
